# Supplementary material for: A Characterization and an Evolutionary and a Pathogenicity Analysis of Reassortment H3N2 Avian Influenza Virus in South China in 2019–2020
Source: Viruses. 2022 Nov 21;14(11):2574. doi: 10.3390/v14112574 (PMC9692712; doi:10.3390/v14112574)
Supplement: Supplementary file 1 [file viruses-14-02574-s001.zip]

Archive with 14 entries (14 files):
- Figure 1a.tif
- Figure 1b.tif
- Figure 2a-c.tif
- Figure 2d-f.tif
- Figure 3.tif
- Figure 4.tif
- Figure 5.tif
- Supplementary Datase.xlsx
- Supplementary table S1.pdf
- Supplementary table S2.pdf
- Supplementary table S3.pdf
- Supplementary table S4.pdf
- Supplementary table S5.pdf
- Supplementary table S6.pdf
