# Supplementary material for: A Characterization and an Evolutionary and a Pathogenicity Analysis of Reassortment H3N2 Avian Influenza Virus in South China in 2019–2020
Source: Viruses. 2022 Nov 21;14(11):2574. doi: 10.3390/v14112574 (PMC9692712; doi:10.3390/v14112574)
Supplement: Supplementary file 1 [file viruses-14-02574-s001.zip › Supplementary Datase.xlsx]

## Sheet: HA基因进化树参考序列信息
Supplementary Datase Acknowledgements to sequence submitters. We gratefully acknowledge the authors, originating and submitting laboratories of the sequences from GISAID’s EpiFlu™ Database on which this research is based. The list is detailed below.All submitters of data may be contacted directly via the GISAID website www.gisaid.org
Isolate_Name	Subtype	Authors	Collection_Date	HA Segment_Id
A/goose/Wuxi/7276/2016	A / H3N8	Maijuan,Ma; Shanhui,Chen; Teng,Zhao	2016-01-15	EPI1055313|A/goose/Wuxi/7276/2016HA
A/duck/Hunan/7/2015	A / H3N6	Li,X.; Yang,J.; Liu,B.; Jia,Y.; Guo,J.; Gao,X.; Weng,S.; Yang,M.; Wang,L.; Wang,L.F.; Cui,J.; Chen,H.; Zhu,Q.	2015-04-06	EPI760221|A/duck/Hunan/7/2015
A/Bean Goose/Hubei/chenhu XVI35-1/2016_H3N2	A / H3N2		2016-01-27	EPI737451|A/Bean Goose/Hubei/chenhu XVI35-1/2016_H3N2
A/Turkey/Belgium/4539/2019	A / H3N1	Steensels,M.; Roupie,V.; Lambrecht,B.	2019-05-05	EPI1788766|A/Turkey/Belgium/4539/2019
A/Shoveler/Omsk Region/71/2019	A / H3N8	Mine, J.; Uchida, Y.; Saito, T.; Shestopalov, A.; Dubovitskiy, N.; Sobolev, I.; Derko, A.; Alekseev, A.; Sharshov, K.	2019-08-31	EPI1638588|A/Shoveler/Omsk Region/71/2019(ha)
A/Garganey/Omsk Region/22/2019	A / H3N8	Mine, J.; Uchida, Y.; Saito, T.; Shestopalov, A.; Dubovitskiy, N.; Sobolev, I.; Derko, A.; Alekseev, A.; Sharshov, K.	2019-08-31	EPI1638556|A/Garganey/Omsk Region/22/2019(ha)
A/Gadwall/Omsk Region/129/2019	A / H3N8	Mine, J.; Uchida, Y.; Saito, T.; Shestopalov, A.; Dubovitskiy, N.; Sobolev, I.; Derko, A.; Alekseev, A.; Sharshov, K.	2019-09-01	EPI1638540|A/Gadwall/Omsk Region/129/2019(ha)
A/Gadwall/Buryatia/2226/2019	A / H3N8	Mine, J.; Uchida, Y.; Saito, T.; Shestopalov, A.; Dubovitskiy, N.; Sobolev, I.; Derko, A.; Alekseev, A.; Sharshov, K.	2019-10-12	EPI1638508|A/Gadwall/Buryatia/2226/2019(ha)
A/Gadwall/Buryatia/2209/2019	A / H3N8	Mine, J.; Uchida, Y.; Saito, T.; Shestopalov, A.; Dubovitskiy, N.; Sobolev, I.; Derko, A.; Alekseev, A.; Sharshov, K.	2019-10-12	EPI1638492|A/Gadwall/Buryatia/2209/2019(ha)
A/coot/Novosibirsk region/563/2018	A / H3N8	Yoshida,E.; Mine, J.; Uchida, Y.; Saito, T.; Shestopalov, A.; Dubovitskiy, N.; Sobolev, I.; Derko, A.; Alekseev, A.; Sharshov, K.	2018-10-03	EPI1352494|A/coot/Novosibirsk region/563/2018_ha
A/duck/Vietnam/NCVD-ND4V3P/2016	A / H3N8		2016-07-21	EPI1335783|3000687735_N8K8YNWA_v1_4
A/duck/Bangladesh/20D678/2016	A / H3N8	Yang, G.; Chowdury, S; Hodges, E; Rahman, M.Z.; Jang, Y.; Hossain, M.E.; Jones, J.; Stark, T.; Di, H.; Cook, P.W.; Ghosh, S.; Azziz-Baumgartner, E.; Barnes, J.; Wentworth, D.; Kennedy, E.; Davis, C.T.	2016-07-22	EPI1330337|3000682121_N8K8Y28K_v1_4
A/duck/Bangladesh/20D677/2016	A / H3N8	Yang, G.; Chowdury, S; Hodges, E; Rahman, M.Z.; Jang, Y.; Hossain, M.E.; Jones, J.; Stark, T.; Di, H.; Cook, P.W.; Ghosh, S.; Azziz-Baumgartner, E.; Barnes, J.; Wentworth, D.; Kennedy, E.; Davis, C.T.	2016-07-22	EPI1330330|3000682120_N8K8Y28F_v1_4
A/duck/Bangladesh/19D705/2016	A / H3N6	Yang, G.; Chowdury, S; Hodges, E; Rahman, M.Z.; Jang, Y.; Hossain, M.E.; Jones, J.; Stark, T.; Di, H.; Cook, P.W.; Ghosh, S.; Azziz-Baumgartner, E.; Barnes, J.; Wentworth, D.; Kennedy, E.; Davis, C.T.	2016-10-05	EPI1330324|3000682144_N8K8Y2BR_v1_4
A/duck/Bangladesh/17D747/2016	A / H3N5	Yang, G.; Chowdury, S; Hodges, E; Rahman, M.Z.; Jang, Y.; Hossain, M.E.; Jones, J.; Stark, T.; Di, H.; Cook, P.W.; Ghosh, S.; Azziz-Baumgartner, E.; Barnes, J.; Wentworth, D.; Kennedy, E.; Davis, C.T.	2016-12-18	EPI1330318|3000682158_N8K8Y2DP_v1_4
A/chicken/Wuxi/4859/2015	A / H3N8	Maijuan,Ma; Shanhui,Chen; Teng,Zhao	2015-01-15	EPI1055297|A/chicken/Wuxi/4859/2015
A/chicken/Bangladesh/2478/2019 (H3N8)	A / H3N8	Islam,Ariful; Islam,Shariful; Flora,Meerjady S.; Rahman,Md Ziaur; Epstein,Jonathan H; Hassan, Mohammad M.; Klaassen,Marcel; Woodard,Karlie; Webb,Ashley ; Webby, Richard J.; El Zowalaty, Mohamed Ezzat	2019-10-19	EPI1888010|A/duck/Bangladesh/2478/2019 (H3N8)
A/chicken/Belgium/460/2019	A / H3N1	de Wit,J.J.; Fabri,T.H.; Molenaar,R.J.; Dijkman,R.; de Bruijn,N.; Bouwstra,R.	2019-05-06	EPI1601820|A/chicken/Belgium/460/2019
A/chicken/Guangdong/F117/2018	A / H3N8		2018-11-21	EPI1489636|A/chicken/Guangdong/F1172/2018
A/chicken/Ganzhou/GZ43/2016	A / H3N2	Chen,L.J.; Tian,J.H.; Lin,X.D.; Liao,Y.; Shi,M.; Zhang,Y.Z.	2016-01-27	EPI942079|A/chicken/Ganzhou/GZ43/2016
A/chicken/Ganzhou/GZ157/2016	A / H3N2	Chen,L.J.; Tian,J.H.; Lin,X.D.; Liao,Y.; Shi,M.; Zhang,Y.Z.	2016-03-03	EPI942078|A/chicken/Ganzhou/GZ157/2016
A/chicken/Jiangxi/01.08 YGCB018-P/2015(H3N2)	A / H3N2		2015-01-08	EPI660871|A/chicken/Jiangxi/01.08 YGCB018-P/2015(H3N2)_HA_|H3N2
A/chicken/Jiangxi/02.05 YGYXG001-P/2015(H3N2)	A / H3N2		2015-02-05	EPI660831|A/chicken/Jiangxi/02.05 YGYXG001-P/2015(H3N2)_HA_|H3N2
A/Gallus gallus/Belgium/6986/2019	A / H3N1	Steensels,M.; Roupie,V.; Lambrecht,B.	2019-07-09	EPI1788775|A/Gallus gallus/Belgium/6986/2019
A/Gallus gallus/Belgium/6519/2019	A / H3N1	Steensels,M.; Roupie,V.; Lambrecht,B.	2019-06-26	EPI1788774|A/Gallus gallus/Belgium/6519/2019
A/Gallus gallus/Belgium/6486/2019	A / H3N1	Steensels,M.; Roupie,V.; Lambrecht,B.	2019-06-22	EPI1788773|A/Gallus gallus/Belgium/6486/2019
A/Gallus gallus/Belgium/6079/2019	A / H3N1	Steensels,M.; Roupie,V.; Lambrecht,B.	2019-12-06	EPI1788772|A/Gallus gallus/Belgium/6079/2019
A/Gallus gallus/Belgium/5839/2019	A / H3N1	Steensels,M.; Roupie,V.; Lambrecht,B.	2019-06-05	EPI1788771|A/Gallus gallus/Belgium/5839/2019
A/Gallus gallus/Belgium/5680/2019	A / H3N1	Steensels,M.; Roupie,V.; Lambrecht,B.	2019-05-29	EPI1788770|A/Gallus gallus/Belgium/5680/2019
A/Gallus gallus/Belgium/5597/2019	A / H3N1	Steensels,M.; Roupie,V.; Lambrecht,B.	2019-05-27	EPI1788769|A/Gallus gallus/Belgium/5597/2019
A/Gallus gallus/Belgium/5227/2019	A / H3N1	Steensels,M.; Roupie,V.; Lambrecht,B.	2019-05-21	EPI1788768|A/Gallus gallus/Belgium/5227/2019
A/Gallus gallus/Belgium/4768/2019	A / H3N1	Steensels,M.; Roupie,V.; Lambrecht,B.	2019-05-10	EPI1788767|A/Gallus gallus/Belgium/4768/2019
A/Gallus gallus/Belgium/4464/2019	A / H3N1	Steensels,M.; Roupie,V.; Lambrecht,B.	2019-05-03	EPI1788765|A/Gallus gallus/Belgium/4464/2019
A/Gallus gallus/Belgium/4010/2019	A / H3N1	Steensels,M.; Roupie,V.; Lambrecht,B.	2019-04-23	EPI1788763|A/Gallus gallus/Belgium/4010/2019
A/Gallus gallus/Belgium/3914/2019	A / H3N1	Steensels,M.; Roupie,V.; Lambrecht,B.	2019-04-17	EPI1788762|A/Gallus gallus/Belgium/3914/2019
A/Gallus gallus/Belgium/4327/2019	A / H3N1	Steensels,M.; Lambrecht,B.	2019-04-30	EPI1788764|A/Gallus gallus/Belgium/4327/2019
A/Gallus gallus/Belgium/4492/2019	A / H3N1	Steensels,M.; Roupie,V.; Rauw,F.; Lambrecht,B.	2019-05-05	EPI1510477|A/Gallus gallus/Belgium/4492/2019
A/Gallus gallus/Belgium/3497_0001/2019	A / H3N1	Steensels,M.; Roupie,V.; Rauw,F.; Lambrecht,B.	2019-04-06	EPI1510475|A/Gallus gallus/Belgium/3497_0001/2019, EPI1510970|A/Gallus gallus/Belgium/3497_0001/2019
A/Gallus gallus/Belgium/609/2019	A / H3N1	Steensels,M.; Roupie,V.; Rauw,F.; Lambrecht,B.	2019-01-18	EPI1510473|A/Gallus gallus/Belgium/609/2019
A/Duck/Bangladesh/BDADAI-3129/2019	A / H3N8	Islam,A.; Islam,S.; Flora,M.S.; Rahman,M.; Ziaur,R.M.; Epstein,J.H.; Hassan,M.; Klassen,M.; Woodard,K.; Webb,A.; Webby,R.J.; El Zowalaty,M.E.	2019-08-02	EPI1932207|A/Duck/Bangladesh/BDADAI-3129/2019
A/Duck/Bangladesh/BDADAI-3094/2019	A / H3N8	Islam,A.; Islam,S.; Flora,M.S.; Rahman,M.; Ziaur,R.M.; Epstein,J.H.; Hassan,M.; Klassen,M.; Woodard,K.; Webb,A.; Webby,R.J.; El Zowalaty,M.E.	2019-08-01	EPI1932204|A/Duck/Bangladesh/BDADAI-3094/2019
A/Duck/Bangladesh/BDADAI-3091/2019	A / H3N8	Islam,A.; Islam,S.; Flora,M.S.; Rahman,M.; Ziaur,R.M.; Epstein,J.H.; Hassan,M.; Klassen,M.; Woodard,K.; Webb,A.; Webby,R.J.; El Zowalaty,M.E.	2019-08-01	EPI1932199|A/Duck/Bangladesh/BDADAI-3091/2019
A/Duck/Bangladesh/BDADAI-3089/2019	A / H3N8	Islam,A.; Islam,S.; Flora,M.S.; Rahman,M.; Ziaur,R.M.; Epstein,J.H.; Hassan,M.; Klassen,M.; Woodard,K.; Webb,A.; Webby,R.J.; El Zowalaty,M.E.	2019-08-01	EPI1932197|A/Duck/Bangladesh/BDADAI-3089/2019
A/Duck/Bangladesh/BDADAI-3086/2019	A / H3N8	Islam,A.; Islam,S.; Flora,M.S.; Rahman,M.; Ziaur,R.M.; Epstein,J.H.; Hassan,M.; Klassen,M.; Woodard,K.; Webb,A.; Webby,R.J.; El Zowalaty,M.E.	2019-08-01	EPI1932194|A/Duck/Bangladesh/BDADAI-3086/2019
A/Duck/Bangladesh/BDADAI-3088/2019	A / H3N8	Islam,A.; Islam,S.; Flora,M.S.; Rahman,M.; Ziaur,R.M.; Epstein,J.H.; Hassan,M.; Klassen,M.; Woodard,K.; Webb,A.; Webby,R.J.; El Zowalaty,M.E.	2019-08-01	EPI1932193|A/Duck/Bangladesh/BDADAI-3088/2019
A/Duck/Bangladesh/BDADAI-3084/2019	A / H3N8	Islam,A.; Islam,S.; Flora,M.S.; Rahman,M.; Ziaur,R.M.; Epstein,J.H.; Hassan,M.; Klassen,M.; Woodard,K.; Webb,A.; Webby,R.J.; El Zowalaty,M.E.	2019-08-01	EPI1933039|A/Duck/Bangladesh/BDADAI-3084/2019
A/duck/China/Influenza A virus/2019	A / H3N2	Li,J.; Guo,K.; Wang,G.; Feng,H.; Li,L.; Jia,M.; Wen,G.	2019-03-18	EPI1930856|A/duck/China/Influenza A virus/2019
A/duck/China/322D22/2018	A / H3N2	Li,D.; Xie,Z.; Li,M.	2018-03-12	EPI1930531|A/duck/China/322D22/2018
A/duck/Mongolia/MN18-13/2018	A / H3N8	Indira,T.; Bao,D.T.; Vui,H.T.; Park,H.; Yeo,S.J.; Sung,H.W.; Ankhanbaatar,U.	2018-09-11	EPI1903639|A/duck/Mongolia/MN18-13/2018
A/duck/Mongolia/MN18-1/2018	A / H3N6	Indira,T.; Bao,D.T.; Vui,H.T.; Park,H.; Yeo,S.J.; Sung,H.W.; Ankhanbaatar,U.	2018-09-10	EPI1903631|A/duck/Mongolia/MN18-1/2018
A/duck/Mongolia/MN18-14/2018	A / H3N8	Indira,T.; Bao,D.T.; Vui,H.T.; Park,H.; Yeo,S.J.; Sung,H.W.; Ankhanbaatar,U.	2018-09-11	EPI1903623|A/duck/Mongolia/MN18-14/2018
A/duck/Mongolia/MN18-10/2018	A / H3N8	Indira,T.; Bao,D.T.; Vui,H.T.; Park,H.; Yeo,S.J.; Sung,H.W.; Ankhanbaatar,U.	2018-09-11	EPI1903615|A/duck/Mongolia/MN18-10/2018
A/duck/Mongolia/MN18-5/2018	A / H3N8	Indira,T.; Bao,D.T.; Vui,H.T.; Park,H.; Yeo,S.J.; Sung,H.W.; Ankhanbaatar,U.	2018-09-10	EPI1903607|A/duck/Mongolia/MN18-5/2018
A/duck/Mongolia/MN18-2/2018	A / H3N8	Indira,T.; Bao,D.T.; Vui,H.T.; Park,H.; Yeo,S.J.; Sung,H.W.; Ankhanbaatar,U.	2018-09-10	EPI1903599|A/duck/Mongolia/MN18-2/2018
A/duck/Assam/DUOR1512100004/2015	A / H3N8	Nagarajan,S.; Kumar,M.; Misra,A.; Singh,B.; Mishra,P.; Dubey,G.; Tripathi,S.; Shukla,S.; Murugkar,H.V.; Kulkarni,D.D.; Singh,V.P.	2015-12-02	EPI1889842|A/duck/Assam/DUOR1512100004/2015
A/duck/Assam/DUCL1512100011/2015	A / H3N8	Nagarajan,S.; Kumar,M.; Misra,A.; Singh,B.; Mishra,P.; Dubey,G.; Tripathi,S.; Shukla,S.; Murugkar,H.V.; Kulkarni,D.D.; Singh,V.P.	2015-12-02	EPI1889834|A/duck/Assam/DUCL1512100011/2015
A/duck/Assam/DUOR1512100030/2015	A / H3N8	Nagarajan,S.; Kumar,M.; Misra,A.; Singh,B.; Mishra,P.; Dubey,G.; Tripathi,S.; Shukla,S.; Murugkar,H.V.; Kulkarni,D.D.; Singh,V.P.	2015-12-02	EPI1889810|A/duck/Assam/DUOR1512100030/2015
A/duck/Bangladesh/3237/2019 (H3N8)	A / H3N8	Islam,Ariful; Islam,Shariful; Flora,Meerjady S.; Rahman,Md Ziaur; Epstein,Jonathan H; Hassan, Mohammad M.; Klaassen,Marcel; Woodard,Karlie; Webb,Ashley ; Webby, Richard J.; El Zowalaty, Mohamed Ezzat	2019-08-07	EPI1889105|A/duck/Bangladesh/3237/2019 (H3N8)
A/duck/Bangladesh/3147/2019 (H3N8)	A / H3N8	Islam,Ariful; Islam,Shariful; Flora,Meerjady S.; Rahman,Md Ziaur; Epstein,Jonathan H; Hassan, Mohammad M.; Klaassen,Marcel; Woodard,Karlie; Webb,Ashley ; Webby, Richard J.; El Zowalaty, Mohamed Ezzat	2019-08-02	EPI1889101|A/duck/Bangladesh/3147/2019 (H3N8)
A/duck/Bangladesh/3129/2019 (H3N8)	A / H3N8	Islam,Ariful; Islam,Shariful; Flora,Meerjady S.; Rahman,Md Ziaur; Epstein,Jonathan H; Hassan, Mohammad M.; Klaassen,Marcel; Woodard,Karlie; Webb,Ashley ; Webby, Richard J.; El Zowalaty, Mohamed Ezzat	2019-08-02	EPI1889097|A/duck/Bangladesh/3129/2019 (H3N8)
A/duck/Bangladesh/3094/2019 (H3N8)	A / H3N8	Islam,Ariful; Islam,Shariful; Flora,Meerjady S.; Rahman,Md Ziaur; Epstein,Jonathan H; Hassan, Mohammad M.; Klaassen,Marcel; Woodard,Karlie; Webb,Ashley ; Webby, Richard J.; El Zowalaty, Mohamed Ezzat	2019-08-01	EPI1889093|A/duck/Bangladesh/3094/2019 (H3N8)
A/duck/Bangladesh/3091/2019 (H3N8)	A / H3N8	Islam,Ariful; Islam,Shariful; Flora,Meerjady S.; Rahman,Md Ziaur; Epstein,Jonathan H; Hassan, Mohammad M.; Klaassen,Marcel; Woodard,Karlie; Webb,Ashley ; Webby, Richard J.; El Zowalaty, Mohamed Ezzat	2019-08-01	EPI1889089|A/duck/Bangladesh/3091/2019 (H3N8)
A/duck/Bangladesh/3089/2019 (H3N8)	A / H3N8	Islam,Ariful; Islam,Shariful; Flora,Meerjady S.; Rahman,Md Ziaur; Epstein,Jonathan H; Hassan, Mohammad M.; Klaassen,Marcel; Woodard,Karlie; Webb,Ashley ; Webby, Richard J.; El Zowalaty, Mohamed Ezzat	2019-08-01	EPI1888342|A/duck/Bangladesh/3089/2019 (H3N8)
A/duck/Bangladesh/3088/2019 (H3N8)	A / H3N8	Islam,Ariful; Islam,Shariful; Flora,Meerjady S.; Rahman,Md Ziaur; Epstein,Jonathan H; Hassan, Mohammad M.; Klaassen,Marcel; Woodard,Karlie; Webb,Ashley ; Webby, Richard J.; El Zowalaty, Mohamed Ezzat	2019-08-01	EPI1888341|A/duck/Bangladesh/3088/2019 (H3N8)
A/duck/Bangladesh/3086/2019 (H3N8)	A / H3N8	Islam,Ariful; Islam,Shariful; Flora,Meerjady S.; Rahman,Md Ziaur; Epstein,Jonathan H; Hassan, Mohammad M.; Klaassen,Marcel; Woodard,Karlie; Webb,Ashley ; Webby, Richard J.; El Zowalaty, Mohamed Ezzat	2019-08-01	EPI1888338|A/duck/Bangladesh/3086/2019 (H3N8)
A/duck/Bangladesh/3084/2019 (H3N8)	A / H3N8	Islam,Ariful; Islam,Shariful; Flora,Meerjady S.; Rahman,Md Ziaur; Epstein,Jonathan H; Hassan, Mohammad M.; Klaassen,Marcel; Woodard,Karlie; Webb,Ashley ; Webby, Richard J.; El Zowalaty, Mohamed Ezzat	2019-08-01	EPI1888336|A/duck/Bangladesh/3084/2019 (H3N8)
A/duck/Bangladesh/2561/2019 (H3N8)	A / H3N8	Islam,Ariful; Islam,Shariful; Flora,Meerjady S.; Rahman,Md Ziaur; Epstein,Jonathan H; Hassan, Mohammad M.; Klaassen,Marcel; Woodard,Karlie; Webb,Ashley ; Webby, Richard J.; El Zowalaty, Mohamed Ezzat	2019-11-16	EPI1888014|A/turkey/Bangladesh/2561/2019 (H3N8)
A/duck/Bangladesh/2204/2019 (H3N8)	A / H3N8	Islam,Ariful; Islam,Shariful; Flora,Meerjady S.; Rahman,Md Ziaur; Epstein,Jonathan H; Hassan, Mohammad M.; Klaassen,Marcel; Woodard,Karlie; Webb,Ashley ; Webby, Richard J.; El Zowalaty, Mohamed Ezzat	2019-06-20	EPI1888008|A/duck/Bangladesh/2204/2019 (H3N8)
A/duck/Mongolia/398/2018	A / H3N8	Sakoda,Y.; Okamatsu,M.; Matsuno,K.	2018-09-02	EPI1818084|A/duck/Mongolia/398/2018
A/duck/Mongolia/314/2018	A / H3N6	Sakoda,Y.; Okamatsu,M.; Matsuno,K.	2018-09-02	EPI1818060|A/duck/Mongolia/314/2018
A/duck/Mongolia/217/2018	A / H3N8	Sakoda,Y.; Okamatsu,M.; Matsuno,K.	2018-09-02	EPI1818052|A/duck/Mongolia/217/2018
A/duck/Mongolia/210/2018	A / H3N8	Sakoda,Y.; Okamatsu,M.; Matsuno,K.	2018-09-02	EPI1818044|A/duck/Mongolia/210/2018
A/duck/Mongolia/961/2019	A / H3N8	Sakoda,Y.; Okamatsu,M.; Matsuno,K.; Enkhbold,B.	2019-09-20	EPI1777597|A/duck/Mongolia/961/2019
A/duck/Mongolia/876/2019	A / H3N8	Sakoda,Y.; Okamatsu,M.; Matsuno,K.; Enkhbold,B.	2019-09-20	EPI1777589|A/duck/Mongolia/876/2019
A/duck/Mongolia/667/2019	A / H3N8	Sakoda,Y.; Okamatsu,M.; Matsuno,K.; Enkhbold,B.	2019-09-17	EPI1777549|A/duck/Mongolia/667/2019
A/duck/Mongolia/637/2019	A / H3N6	Sakoda,Y.; Okamatsu,M.; Matsuno,K.; Enkhbold,B.	2019-09-13	EPI1777533|A/duck/Mongolia/637/2019
A/duck/Mongolia/619/2019	A / H3N6	Sakoda,Y.; Okamatsu,M.; Matsuno,K.; Enkhbold,B.	2019-09-13	EPI1777525|A/duck/Mongolia/619/2019
A/duck/Viet Nam/HN-2632/2016	A / H3	Tan,G.; Pickett,B.; Fedorova,N.; Amedeo,P.; Isom,R.; Hu,L.; Christensen,J.; Miller,J.; Durbin,A.; Williams,T.; Arumemi,F.; Kawaoka,Y.; Zhong,G.; Neumann,G.	2016-02-10	EPI1576660|A/duck/Viet Nam/HN-2632/2016
A/duck/Jiangsu/AD/2016	A / H3N8	Wang,K.; Wang,S.	2016	EPI1536929|A/duck/Jiangsu/AD/2016
A/duck/Hokkaido/W154/2017	A / H3N2	Sakoda,Y.; Okamatsu,M.; Matsuno,K.	2017-10-26	EPI1521649|A/duck/Hokkaido/W154/2017
A/duck/Hokkaido/W151/2017	A / H3N2	Sakoda,Y.; Okamatsu,M.; Matsuno,K.	2017-10-26	EPI1521641|A/duck/Hokkaido/W151/2017
A/duck/Hokkaido/W144/2017	A / H3N2	Sakoda,Y.; Okamatsu,M.; Matsuno,K.	2017-10-26	EPI1521633|A/duck/Hokkaido/W144/2017
A/duck/Mongolia/972/2018	A / H3N8	Sakoda,Y.; Okamatsu,M.; Matsuno,K.	2018-09-04	EPI1510814|A/duck/Mongolia/972/2018
A/duck/Mongolia/941/2018	A / H3N8	Sakoda,Y.; Okamatsu,M.; Matsuno,K.	2018-09-04	EPI1510782|A/duck/Mongolia/941/2018
A/duck/Mongolia/922/2018	A / H3N8	Sakoda,Y.; Okamatsu,M.; Matsuno,K.	2018-09-04	EPI1510758|A/duck/Mongolia/922/2018
A/duck/Mongolia/921/2018	A / H3N8	Sakoda,Y.; Okamatsu,M.; Matsuno,K.	2018-09-04	EPI1510750|A/duck/Mongolia/921/2018
A/duck/Mongolia/920/2018	A / H3N8	Sakoda,Y.; Okamatsu,M.; Matsuno,K.	2018-09-04	EPI1510742|A/duck/Mongolia/920/2018
A/duck/Mongolia/919/2018	A / H3N8	Sakoda,Y.; Okamatsu,M.; Matsuno,K.	2018-09-04	EPI1510734|A/duck/Mongolia/919/2018
A/duck/Mongolia/918/2018	A / H3N8	Sakoda,Y.; Okamatsu,M.; Matsuno,K.	2018-09-04	EPI1510726|A/duck/Mongolia/918/2018
A/duck/Mongolia/917/2018	A / H3N8	Sakoda,Y.; Okamatsu,M.; Matsuno,K.	2018-09-04	EPI1510718|A/duck/Mongolia/917/2018
A/duck/Mongolia/916/2018	A / H3N8	Sakoda,Y.; Okamatsu,M.; Matsuno,K.	2018-09-04	EPI1510710|A/duck/Mongolia/916/2018
A/duck/Mongolia/915/2018	A / H3N8	Sakoda,Y.; Okamatsu,M.; Matsuno,K.	2018-09-04	EPI1510702|A/duck/Mongolia/915/2018
A/duck/Mongolia/914/2018	A / H3N8	Sakoda,Y.; Okamatsu,M.; Matsuno,K.	2018-09-04	EPI1510694|A/duck/Mongolia/914/2018
A/duck/Mongolia/906/2018	A / H3N8	Sakoda,Y.; Okamatsu,M.; Matsuno,K.	2018-09-04	EPI1510670|A/duck/Mongolia/906/2018
A/duck/Mongolia/734/2018	A / H3N8	Sakoda,Y.; Okamatsu,M.; Matsuno,K.	2018-09-03	EPI1510622|A/duck/Mongolia/734/2018
A/duck/Mongolia/726/2018	A / H3N8	Sakoda,Y.; Okamatsu,M.; Matsuno,K.	2018-09-03	EPI1510614|A/duck/Mongolia/726/2018
A/duck/Mongolia/723/2018	A / H3N8	Sakoda,Y.; Okamatsu,M.; Matsuno,K.	2018-09-03	EPI1510606|A/duck/Mongolia/723/2018
A/duck/Mongolia/620/2018	A / H3N8	Sakoda,Y.; Okamatsu,M.; Matsuno,K.	2018-09-03	EPI1510582|A/duck/Mongolia/620/2018
A/duck/Mongolia/618/2018	A / H3N8	Sakoda,Y.; Okamatsu,M.; Matsuno,K.	2018-09-03	EPI1510574|A/duck/Mongolia/618/2018
A/duck/Mongolia/575/2018	A / H3N1	Sakoda,Y.; Okamatsu,M.; Matsuno,K.	2018-09-03	EPI1510566|A/duck/Mongolia/575/2018
A/duck/Mongolia/566/2018	A / H3N8	Sakoda,Y.; Okamatsu,M.; Matsuno,K.	2018-09-03	EPI1510558|A/duck/Mongolia/566/2018
A/duck/Mongolia/513/2018	A / H3N8	Sakoda,Y.; Okamatsu,M.; Matsuno,K.	2018-09-03	EPI1510550|A/duck/Mongolia/513/2018
A/duck/Hokkaido/W150/2015	A / H3N2	Sakoda,Y.; Okamatsu,M.; Matsuno,K.	2015-10-22	EPI1510502|A/duck/Hokkaido/W150/2015
A/duck/Guangdong/F1172/2018	A / H3N2		2018-11-06	EPI1489629|A/duck/Guangdong/F1153/2018, EPI1489627|A/duck/Guangdong/F1151/2018, EPI1489625|A/duck/Guangdong/F1141/2018
A/Tufted Duck/Novosibirsk region/989k/2018	A / H3N8	Yoshida,E.; Mine, J.; Uchida, Y.; Saito, T.; Shestopalov, A.; Dubovitskiy, N.; Sobolev, I.; Derko, A.; Alekseev, A.; Sharshov, K.	2018-10-01	EPI1355579|A/Tufted Duck/Novosibirsk region/989k/2018_ha
A/duck/Hokkaido/10/2015	A / H3N6	Sakoda,Y.; Okamatsu,M.; Matsuno,K.; Jizou,M.	2015-10-09	EPI1153517|A/duck/Hokkaido/10/2015
A/duck/Ibaraki/1/2016	A / H3N8	Mine,J	2016	EPI1105861|A/duck/Ibaraki/1/2016_ha
A/duck/Fujian/SD063/2017	A / H3N3	Zhao,R.	2017-03	EPI1103238|A/duck/Fujian/SD063/2017
A/duck/Hokkaido/17/2015	A / H3N8	Sakoda,Y.; Okamatsu,M.; Matsuno,K.; Jizou,M.	2015-10-13	EPI1098335|A/duck/Hokkaido/17/2015
A/duck/Hokkaido/15/2015	A / H3N8	Sakoda,Y.; Okamatsu,M.; Matsuno,K.; Jizou,M.	2015-10-09	EPI1098328|A/duck/Hokkaido/15/2015
A/duck/Hokkaido/14/2015	A / H3N8	Sakoda,Y.; Okamatsu,M.; Matsuno,K.; Jizou,M.	2015-10-09	EPI1098321|A/duck/Hokkaido/14/2015
A/duck/Hokkaido/13/2015	A / H3N8	Sakoda,Y.; Okamatsu,M.; Matsuno,K.; Jizou,M.	2015-10-09	EPI1098314|A/duck/Hokkaido/13/2015
A/duck/Hokkaido/12/2015	A / H3N8	Sakoda,Y.; Okamatsu,M.; Matsuno,K.; Jizou,M.	2015-10-09	EPI1098307|A/duck/Hokkaido/12/2015
A/duck/Jiangshu/YZ916/2016	A / H3N2	Sun,W.	2016-09-09	EPI1086345|A/duck/Jiangshu/YZ916/2016
A/duck/Kagoshima/KU-d46/2016	A / H3N8		2016-11-20	EPI1064637|A/duck/Kagoshima/KU-d46/2016
A/duck/Wuxi/7275/2016	A / H3N8	Maijuan,Ma; Shanhui,Chen; Teng,Zhao	2016-01-15	EPI1055305|A/duck/Wuxi/7275/2016HA
A/duck/Hubei/ZYSYF2/2015	A / H3N6	Chen,L.J.; Tian,J.H.; Lin,X.D.; Liao,Y.; Shi,M.; Zhang,Y.Z.	2015-11-15	EPI942070|A/duck/Hubei/ZYSYF2/2015
A/duck/Hubei/ZYSYF9/2015	A / H3N6	Chen,L.J.; Tian,J.H.; Lin,X.D.; Liao,Y.; Shi,M.; Zhang,Y.Z.	2015-11-15	EPI942069|A/duck/Hubei/ZYSYF9/2015
A/duck/Hubei/ZYSYF21/2015	A / H3N6	Chen,L.J.; Tian,J.H.; Lin,X.D.; Liao,Y.; Shi,M.; Zhang,Y.Z.	2015-11-15	EPI942068|A/duck/Hubei/ZYSYF21/2015
A/duck/Hubei/ZYSYF18/2015	A / H3N6	Chen,L.J.; Tian,J.H.; Lin,X.D.; Liao,Y.; Shi,M.; Zhang,Y.Z.	2015-11-15	EPI942061|A/duck/Hubei/ZYSYF18/2015
A/duck/Hubei/ZYSYF12/2015	A / H3N6	Chen,L.J.; Tian,J.H.; Lin,X.D.; Liao,Y.; Shi,M.; Zhang,Y.Z.	2015-11-15	EPI942060|A/duck/Hubei/ZYSYF12/2015
A/duck/Hubei/ZYSYF4/2015	A / H3N6	Chen,L.J.; Tian,J.H.; Lin,X.D.; Liao,Y.; Shi,M.; Zhang,Y.Z.	2015-11-15	EPI942059|A/duck/Hubei/ZYSYF4/2015
A/duck/Gunma/3/2016	A / H3N8		2016-12-05	EPI867672|A/duck/Gunma/3/2016_ha
A/duck/Gunma/1/2016	A / H3N8		2016-10-05	EPI867664|A/duck/Gunma/1/2016_ha
A/duck/Gunma/4/2016	A / H3N8		2016-12-05	EPI867656|A/duck/Gunma/4/2016_ha
A/duck/Gunma/2/2016	A / H3N8		2016-10-05	EPI867648|A/duck/Gunma/2/2016_ha
A/duck/Aichi/231019/2016	A / H3N8		2016-10-18	EPI866882|A/duck/Aichi/231019/2016_ha
A/duck/Aichi/231013/2016	A / H3N8		2016-10-18	EPI866874|A/duck/Aichi/231013/2016_ha
A/duck/Fukui/181019/2016	A / H3N8		2016-10-21	EPI866818|A/duck/Fukui/181019/2016_ha
A-duck-Ibaraki-1-2016-E1_S1	A / H3N8		2016-10-18	EPI866753|A-duck-Ibaraki-1-2016-E1_S1_ha
A/duck/Shimane/321017/2015	A / H3N8		2015-10	EPI855865|A/duck/Shimane/321017/2015_ha
A/duck/Tottori/311018/2015	A / H3N6		2015-10	EPI855727|A/duck/Tottori/311018/2015_ha
A/duck/Shimane/321101/2015	A / H3N8		2015-11	EPI855503|A/duck/Shimane/321101/2015_ha
A/duck/Nagasaki/421017/2015	A / H3N8		2015-10	EPI855495|A/duck/Nagasaki/421017/2015_ha
A/duck/Hunan/161/2015	A / H3N6	Li,X.; Yang,J.; Liu,B.; Jia,Y.; Guo,J.; Gao,X.; Weng,S.; Yang,M.; Wang,L.; Wang,L.F.; Cui,J.; Chen,H.; Zhu,Q.	2015-04-06	EPI760213|A/duck/Hunan/161/2015
A/duck/Guangdong/04.16 SZLGWL012/2015(Mixed)	A / H3N6		2015-04-16	EPI667269|A/duck/Guangdong/04.16 SZLGWL012/2015(Mixed)_HA_|H3N6
A/duck/Guangdong/04.16 SZLGWL009/2015(Mixed)	A / H3N2		2015-04-16	EPI667261|A/duck/Guangdong/04.16 SZLGWL009/2015(Mixed)_HA_|H3N2
A/duck/Guangxi/04.10 JX050/2015(Mixed)	A / H3N2		2015-04-10	EPI667005|A/duck/Guangxi/04.10 JX050/2015(Mixed)_HA_|H3N2
A/duck/Guangdong/04.22 DGCP068-P/2015(Mixed)	A / H3N2		2015-04-22	EPI666893|A/duck/Guangdong/04.22 DGCP068-P/2015(Mixed)_HA_|H3N2
A/duck/Guangdong/04.22 DGCP075-P/2015(Mixed)	A / H3N2		2015-04-22	EPI666749|A/duck/Guangdong/04.22 DGCP075-P/2015(Mixed)_HA_|H3N2
A/duck/Guangdong/04.23 DGQTSJ123-P/2015(Mixed)	A / H3N2		2015-04-23	EPI666669|A/duck/Guangdong/04.23 DGQTSJ123-P/2015(Mixed)_HA_|H3N2
A/duck/Guangdong/04.23 DGQTSJ126-O/2015(Mixed)	A / H3N2		2015-04-23	EPI666605|A/duck/Guangdong/04.23 DGQTSJ126-O/2015(Mixed)_HA_|H3N2
A/duck/Guangdong/04.23 DGQTSJ126-P/2015(Mixed)	A / H3N2		2015-04-23	EPI666461|A/duck/Guangdong/04.23 DGQTSJ126-P/2015(Mixed)_HA_|H3N2
A/duck/Guangdong/04.22 DGCP078-P/2015(Mixed)	A / H3N2		2015-04-22	EPI666365|A/duck/Guangdong/04.22 DGCP078-P/2015(Mixed)_HA_|H3N2
A/duck/Guangdong/04.23 DGQTSJ122-P/2015(Mixed)	A / H3N2		2015-04-23	EPI666309|A/duck/Guangdong/04.23 DGQTSJ122-P/2015(Mixed)_HA_|H3N2
A/duck/Guangdong/04.22 DGCP070-O/2015(Mixed)	A / H3N2		2015-04-22	EPI666277|A/duck/Guangdong/04.22 DGCP070-O/2015(Mixed)_HA_|H3N2
A/duck/Jiangxi/01.14 NCJD057-P/2015(Mixed)	A / H3N6		2015-01-14	EPI666261|A/duck/Jiangxi/01.14 NCJD057-P/2015(Mixed)_HA_|H3N6
A/duck/Jiangxi/01.14 NCJD059-P/2015(Mixed)	A / H3N3		2015-01-14	EPI666253|A/duck/Jiangxi/01.14 NCJD059-P/2015(Mixed)_HA_|H3N3
A/duck/Jiangxi/01.14 NCJD060-P/2015(Mixed)	A / H3N6		2015-01-14	EPI666237|A/duck/Jiangxi/01.14 NCJD060-P/2015(Mixed)_HA_|H3N6
A/duck/Jiangxi/01.14 NCJD058-P/2015(Mixed)	A / H3N8		2015-01-14	EPI666229|A/duck/Jiangxi/01.14 NCJD058-P/2015(Mixed)_HA_|H3N8
A/duck/Jiangxi/01.08 YGCB023-P/2015(Mixed)	A / H3N2		2015-01-08	EPI666221|A/duck/Jiangxi/01.08 YGCB023-P/2015(Mixed)_HA_|H3N2
A/duck/Jiangxi/01.14 NCJD031-P/2015(Mixed)	A / H3N8		2015-01-14	EPI666197|A/duck/Jiangxi/01.14 NCJD031-P/2015(Mixed)_HA_|H3N8
A/duck/Jiangxi/01.14 NCJD033-P/2015(Mixed)	A / H3N2		2015-01-14	EPI666165|A/duck/Jiangxi/01.14 NCJD033-P/2015(Mixed)_HA_|H3N2
A/duck/Jiangxi/01.14 NCJD027-P/2015(Mixed)	A / H3N8		2015-01-14	EPI666149|A/duck/Jiangxi/01.14 NCJD027-P/2015(Mixed)_HA_|H3N8
A/duck/Guangdong/04.22 DGCP064-P/2015(Mixed)	A / H3N2		2015-04-22	EPI666133|A/duck/Guangdong/04.22 DGCP064-P/2015(Mixed)_HA_|H3N2
A/duck/Hunan/04.14 YYGK431-P/2015(Mixed)	A / H3N8		2015-04-14	EPI665893|A/duck/Hunan/04.14 YYGK431-P/2015(Mixed)_HA_|H3N8
A/duck/Jiangxi/01.14 NCJD028-P/2015(H3N8)	A / H3N8		2015-01-14	EPI660983|A/duck/Jiangxi/01.14 NCJD028-P/2015(H3N8)_HA_|H3N8
A/duck/Guangdong/04.22 DGCP074-P/2015(H3N2)	A / H3N2		2015-04-22	EPI660919|A/duck/Guangdong/04.22 DGCP074-P/2015(H3N2)_HA_|H3N2
A/duck/Jiangxi/01.14 NCJD035-P/2015(H3N2)	A / H3N2		2015-01-14	EPI660895|A/duck/Jiangxi/01.14 NCJD035-P/2015(H3N2)_HA_|H3N2
A/duck/Jiangxi/01.14 NCJD038-P/2015(H3N2)	A / H3N2		2015-01-14	EPI660887|A/duck/Jiangxi/01.14 NCJD038-P/2015(H3N2)_HA_|H3N2
A/duck/Guangdong/04.22 DGCP083-P/2015(H3N8)	A / H3N8		2015-04-22	EPI660359|A/duck/Guangdong/04.22 DGCP083-P/2015(H3N8)_HA_|H3N8
A/duck/Guangdong/03.26 DGCP072-P/2015(H3N8)	A / H3N8		2015-03-26	EPI659927|A/duck/Guangdong/03.26 DGCP072-P/2015(H3N8)_HA_|H3N8
A/Northern Pintail/Alaska/19TL00162/2019	A / H3N8	Hill,N.; Runstadler,J.	2019-08-12	EPI1894615|A/Northern Pintail/Alaska/19TL00162/2019
A/pintail/Novosibirsk region/506k/2018	A / H3N8	Yoshida,E.; Mine, J.; Uchida, Y.; Saito, T.; Shestopalov, A.; Dubovitskiy, N.; Sobolev, I.; Derko, A.; Alekseev, A.; Sharshov, K.	2018-10-01	EPI1353858|A/pintail/Novosibirsk region/506k/2018_ha
A/pintail/Novosibirsk region/519k/2018	A / H3N8	Yoshida,E.; Mine, J.; Uchida, Y.; Saito, T.; Shestopalov, A.; Dubovitskiy, N.; Sobolev, I.; Derko, A.; Alekseev, A.; Sharshov, K.	2018-10-01	EPI1353320|A/pintail/Novosibirsk region/519k/2018_ha
A/pintail/Novosibirsk region/518k/2018	A / H3N8	Yoshida,E.; Mine, J.; Uchida, Y.; Saito, T.; Shestopalov, A.; Dubovitskiy, N.; Sobolev, I.; Derko, A.; Alekseev, A.; Sharshov, K.	2018-10-01	EPI1352478|A/pintail/Novosibirsk region/518k/2018_ha
A/pintail duck/Ohio/16OS5000/2016	A / H3N8	Killian,M.; Franzen,K.; Camp,P.; Stuber,T.; Robbe-Austerman,S.; Lauterbach,S.; Nolting,J.; Bowman,A.	2016-11-12	EPI1154531|A/pintail duck/Ohio/16OS5000/2016
A/northern pintail/Alaska/UGAI15-7408/2015	A / H3N8	Reeves,A.B.	2015-10-03	EPI973567|A/northern pintail/Alaska/UGAI15-7408/2015
A/northern pintail/Alaska/UGAI15-7403/2015	A / H3N8	Reeves,A.B.	2015-10-03	EPI973559|A/northern pintail/Alaska/UGAI15-7403/2015
A/northern pintail/Alaska/UGAI15-7291/2015	A / H3N8	Reeves,A.B.	2015-09-23	EPI973543|A/northern pintail/Alaska/UGAI15-7291/2015
A/northern pintail/Alaska/UGAI15-7288/2015	A / H3N8	Reeves,A.B.	2015-09-23	EPI973535|A/northern pintail/Alaska/UGAI15-7288/2015
A/northern pintail/Alaska/UGAI15-6407/2015	A / H3N8	Reeves,A.B.	2015-09-17	EPI973487|A/northern pintail/Alaska/UGAI15-6407/2015
A/northern pintail/Alaska/UGAI15-7417/2015	A / H3N6	Reeves,A.B.; Ramey,A.M.; Stallknecht,D.E.	2015-10-04	EPI966818|A/northern pintail/Alaska/UGAI15-7417/2015
A/northern pintail/Alaska/UGAI15-7415/2015	A / H3N6	Reeves,A.B.; Ramey,A.M.; Stallknecht,D.E.	2015-10-04	EPI966802|A/northern pintail/Alaska/UGAI15-7415/2015
A/northern pintail/Alaska/UGAI15-7399/2015	A / H3N6	Reeves,A.B.; Ramey,A.M.; Stallknecht,D.E.	2015-10-03	EPI966771|A/northern pintail/Alaska/UGAI15-7399/2015
A/northern pintail/Nevada/AH0033473/2015	A / H3N8	Xu,Y.; Ramey,A.M.; Bowman,A.S.; DeLiberto,T.J.; Killian,M.L.; Krauss,S.; Nolting,J.M.; Torchetti,M.K.; Reeves,A.B.; Webby,R.J.; Stallknecht,D.E.; Wan,X.F.; Crossley,B.	2015-11-07	EPI952617|A/northern pintail/Nevada/AH0033473/2015
A/pintail/Chany/198/2016	A / H3N8	Sharshov,K.A.; Sobolev,I.A.; Li,Xinxin; Fadeev,A.V.; Egorova,A.A.; Kotenko,A.V.; Komissarov,A.B.; Vasin,A.V.; Kurskaya,O.G.; Alexeev,A.Y.; Shestopalov,A.M	2016-09-10	EPI925980|A/pintail/Chany/198/2016_HA
A/American wigeon/Ohio/16OS3665/2016	A / H3N8	Killian,M.; Franzen,K.; Camp,P.; Stuber,T.; Robbe-Austerman,S.; Lauterbach,S.; Nolting,J.; Bowman,A.	2016-10-15	EPI1154377|A/American wigeon/Ohio/16OS3665/2016
A/American green-winged teal/Ohio/17OS2919/2017	A / H3N8	Killian,M.L.; Franzen,K.; Camp,P.; Stuber,T.; Robbe-Austerman,S.; Lauterbach,S.; Nolting,J.; Bowman,A.	2017-09-02	EPI1537537|A/American green-winged teal/Ohio/17OS2919/2017
A/American Green-winged Teal/Ohio/17OS2904/2017	A / H3N8	Killian,M.L.; Franzen,K.; Camp,P.; Stuber,T.; Robbe-Austerman,S.; Lauterbach,S.; Nolting,J.; Bowman,A.	2017-09-02	EPI1537132|A/American Green-winged Teal/Ohio/17OS2904/2017
A/American green-winged teal/Missouri/17OS3188/2017	A / H3N8	Killian,M.L.; Franzen,K.; Camp,P.; Stuber,T.; Robbe-Austerman,S.; Lauterbach,S.; Nolting,J.; Bowman,A.	2017-09-09	EPI1537808|A/American green-winged teal/Missouri/17OS3188/2017
A/American green-winged teal/Missouri/17OS3186/2017	A / H3N8	Killian,M.L.; Franzen,K.; Camp,P.; Stuber,T.; Robbe-Austerman,S.; Lauterbach,S.; Nolting,J.; Bowman,A.	2017-09-09	EPI1537604|A/American green-winged teal/Missouri/17OS3186/2017
A/American green-winged teal/Missouri/17OS3212/2017	A / H3N8	Killian,M.L.; Franzen,K.; Camp,P.; Stuber,T.; Robbe-Austerman,S.; Lauterbach,S.; Nolting,J.; Bowman,A.	2017-09-09	EPI1537235|A/American green-winged teal/Missouri/17OS3212/2017
A/green-winged teal/Idaho/UGAI16-1900/2016	A / H3N8	Shabman,R.; Fedorova,N.; Puri,V.; Shrivastava,S.; Amedeo,P.; Isom,R.; Hu,L.; Durbin,A.; Rocchi,I.; Williams,T.; Poulson,R.L.; Bao,Y.; Sanders,R.; Zhdanov,S.; Kiryutin,B.; Lipman,D.J.; Tatusova,T.; Stallknecht,D.E.	2016-08-16	EPI1036951|A/green-winged teal/Idaho/UGAI16-1900/2016
A/American green-winged teal/Idaho/AH0011443/2015	A / H3N8	Xu,Y.; Ramey,A.M.; Bowman,A.S.; DeLiberto,T.J.; Killian,M.L.; Krauss,S.; Nolting,J.M.; Torchetti,M.K.; Reeves,A.B.; Webby,R.J.; Stallknecht,D.E.; Wan,X.F.; Wolking,R.; Bradway,D.	2015-08-23	EPI953139|A/American green-winged teal/Idaho/AH0011443/2015
A/northern shoveler/Alaska/UGAI15-7320/2015	A / H3N8	Reeves,A.B.	2015-09-30	EPI973551|A/northern shoveler/Alaska/UGAI15-7320/2015
A/American Green-Winged Teal/Alaska/19TL00145/2019	A / H3N8	Hill,N.; Runstadler,J.	2019-08-11	EPI1894633|A/American Green-Winged Teal/Alaska/19TL00145/2019
A/American Green-winged Teal/17OS4133/2017	A / H3N6	Killian,M.L.; Franzen,K.; Camp,P.; Stuber,T.; Robbe-Austerman,S.; Lauterbach,S.; McBride,D.; Nolting,J.; Bowman,A.	2017-10-14	EPI1831365|A/American Green-winged Teal/17OS4133/2017
A/American Green-winged Teal/Missouri/17OS3221/2017	A / H3N8	Killian,M.L.; Franzen,K.; Camp,P.; Stuber,T.; Robbe-Austerman,S.; Lauterbach,S.; McBride,D.; Nolting,J.; Bowman,A.	2017-09-09	EPI1831341|A/American Green-winged Teal/Missouri/17OS3221/2017
A/American Green-winged Teal/Ohio/17OS2916/2017	A / H3N8	Killian,M.L.; Franzen,K.; Camp,P.; Stuber,T.; Robbe-Austerman,S.; Lauterbach,S.; McBride,D.; Nolting,J.; Bowman,A.	2017-09-02	EPI1831231|A/American Green-winged Teal/Ohio/17OS2916/2017
A/teal/Dagestan/23d/2018	A / H3N8	Yoshida,E.; Mine, J.; Uchida, Y.; Saito, T.; Shestopalov, A.; Dubovitskiy, N.; Sobolev, I.; Derko, A.; Alekseev, A.; Murashkina, T.; Sharshov, K.	2018-09-15	EPI1358860|A/teal/Dagestan/23d/2018_ha
A/teal/Dagestan/44d/2018	A / H3N8	Yoshida,E.; Mine, J.; Uchida, Y.; Saito, T.; Shestopalov, A.; Dubovitskiy, N.; Sobolev, I.; Derko, A.; Alekseev, A.; Murashkina, T.; Sharshov, K.	2018-09-15	EPI1353408|A/teal/Dagestan/44d/2018_ha
A/teal/Buryatia/63/2018	A / H3N8	Yoshida,E.; Mine, J.; Uchida, Y.; Saito, T.; Shestopalov, A.; Dubovitskiy, N.; Sobolev, I.; Derko, A.; Alekseev, A.; Sharshov, K.	2018-08-26	EPI1353336|A/teal/Buryatia/63/2018_ha
A/common teal/Chany/893/2018	A / H3N6	Natalia,Goncharova; Ivan,Susloparov; Natalia,Kolosova; Alexey,Danilenko; Juliya,Bulanovich; Vasiliy,Marchenko; Alexander,Ryzhikov	2018-09-01	EPI1333727|A/common teal/Chany/893/2018
A/common teal/Chany/892/2018	A / H3N6	Natalia,Goncharova; Ivan,Susloparov; Natalia,Kolosova; Alexey,Danilenko; Juliya,Bulanovich; Vasiliy,Marchenko; Alexander,Ryzhikov	2018-09-01	EPI1333719|A/common teal/Chany/892/2018
A/common teal/Chany/891/2018	A / H3N6	Natalia,Goncharova; Ivan,Susloparov; Natalia,Kolosova; Alexey,Danilenko; Juliya,Bulanovich; Vasiliy,Marchenko; Alexander,Ryzhikov	2018-09-01	EPI1333711|A/common teal/Chany/891/2018
A/common teal/Chany/889/2018	A / H3N6	Natalia,Goncharova; Ivan,Susloparov; Natalia,Kolosova; Alexey,Danilenko; Juliya,Bulanovich; Vasiliy,Marchenko; Alexander,Ryzhikov	2018-09-01	EPI1333703|A/common teal/Chany/889/2018
A/green-winged teal/Alberta/432/2017	A / H3N8		2017-08-12	EPI1299869|A/green-winged teal/Alberta/432/2017
A/green-winged teal/Alberta/428/2017	A / H3N8		2017-08-12	EPI1299628|A/green-winged teal/Alberta/428/2017
A/green-winged teal/Alberta/415/2017	A / H3N8		2017-08-12	EPI1299481|A/green-winged teal/Alberta/415/2017
A/green-winged teal/Alberta/426/2017	A / H3N8		2017-08-12	EPI1299465|A/green-winged teal/Alberta/426/2017
A/green-winged teal/Alberta/427/2017	A / H3N8		2017-08-12	EPI1299883|A/green-winged teal/Alberta/427/2017
A/green-winged teal/Alberta/431/2017	A / H3N8		2017-08-12	EPI1299667|A/green-winged teal/Alberta/431/2017
A/green-winged teal/Alberta/430/2017	A / H3N8		2017-08-12	EPI1299710|A/green-winged teal/Alberta/430/2017
A/green-winged teal/Ohio/16OS1016/2016	A / H3N9	Killian,M.; Franzen,K.; Camp,P.; Stuber,T.; Robbe-Austerman,S.; Lauterbach,S.; Nolting,J.; Bowman,A.	2016-09-03	EPI1154670|A/green-winged teal/Ohio/16OS1016/2016
A/green-winged teal/Ohio/16OS1008/2016	A / H3N6	Killian,M.; Franzen,K.; Camp,P.; Stuber,T.; Robbe-Austerman,S.; Lauterbach,S.; Nolting,J.; Bowman,A.	2016-09-03	EPI1153701|A/green-winged teal/Ohio/16OS1008/2016
A/green-winged teal/Alaska/UGAI15-7287/2015	A / H3N8	Reeves,A.B.	2015-09-23	EPI973527|A/green-winged teal/Alaska/UGAI15-7287/2015
A/green-winged teal/Alaska/UGAI15-7286/2015	A / H3N8	Reeves,A.B.	2015-09-23	EPI973519|A/green-winged teal/Alaska/UGAI15-7286/2015
A/green-winged teal/Alaska/UGAI15-6402/2015	A / H3N8	Reeves,A.B.	2015-09-11	EPI973479|A/green-winged teal/Alaska/UGAI15-6402/2015
A/green-winged teal/Alaska/UGAI15-6400/2015	A / H3N8	Reeves,A.B.	2015-09-11	EPI973471|A/green-winged teal/Alaska/UGAI15-6400/2015
A/American green-winged teal/Ohio/15OS3625/2015	A / H3N1	Killian,M.L.; Franzen,K.; Camp,P.; Stuber,T.; Robbe-Austerman,S.; Lauterbach,S.E.; Nolting,J.M.; Bowman,A.S.	2015-09-05	EPI962271|A/American green-winged teal/Ohio/15OS3625/2015
A/American green-winged teal/Missouri/15OS4838/2015	A / H3N8	Killian,M.L.; Franzen,K.; Camp,P.; Stuber,T.; Robbe-Austerman,S.; Lauterbach,S.E.; Nolting,J.M.; Bowman,A.S.	2015-09-12	EPI962225|A/American green-winged teal/Missouri/15OS4838/2015
A/American green-winged teal/Mississippi/15OS7984/2015	A / H3N8	Killian,M.L.; Franzen,K.; Camp,P.; Stuber,T.; Robbe-Austerman,S.; Lauterbach,S.; Nolting,J.; Bowman,A.	2015-12-22	EPI953593|A/American green-winged teal/Mississippi/15OS7984/2015
A/green-winged teal/Ohio/15OS5438/2015	A / H3N2	Killian,M.L.; Franzen,K.; Camp,P.; Stuber,T.; Robbe-Austerman,S.; Lauterbach,S.; Nolting,J.; Bowman,A.	2015-09-16	EPI953403|A/green-winged teal/Ohio/15OS5438/2015
A/teal/Chany/135/2016	A / H3N8	Sharshov,K.A.; Sobolev,I.A.; Li,Xinxin; Fadeev,A.V.; Egorova,A.A.; Kotenko,A.V.; Komissarov,A.B.; Vasin,A.V.; Kurskaya,O.G.; Alexeev,A.Y.; Shestopalov,A.M	2016-09-10	EPI925964|A/teal/Chany/135/2016_HA
A/cinnamon teal/Chile/C19368/2016	A / H3N8	Bravo-Vasquez,N.; Bahl,J.; Hamilton-West,C.; Schultz-Cherry,S.	2016-11-22	EPI1301049|A/cinnamon teal/Chile/C19368/2016
A/cinnamon teal/Idaho/UGAI16-1907/2016	A / H3N8	Shabman,R.; Fedorova,N.; Puri,V.; Shrivastava,S.; Amedeo,P.; Isom,R.; Hu,L.; Durbin,A.; Rocchi,I.; Williams,T.; Poulson,R.L.; Bao,Y.; Sanders,R.; Zhdanov,S.; Kiryutin,B.; Lipman,D.J.; Tatusova,T.; Stallknecht,D.E.	2016-08-16	EPI1036955|A/cinnamon teal/Idaho/UGAI16-1907/2016
A/cinnamon teal/Idaho/UGAI16-1905/2016	A / H3N8	Shabman,R.; Fedorova,N.; Puri,V.; Shrivastava,S.; Amedeo,P.; Isom,R.; Hu,L.; Durbin,A.; Rocchi,I.; Williams,T.; Poulson,R.L.; Bao,Y.; Sanders,R.; Zhdanov,S.; Kiryutin,B.; Lipman,D.J.; Tatusova,T.; Stallknecht,D.E.	2016-08-16	EPI1036978|A/cinnamon teal/Idaho/UGAI16-1905/2016
A/cinnamon teal/Idaho/UGAI16-1864/2016	A / H3N8	Shabman,R.; Fedorova,N.; Puri,V.; Shrivastava,S.; Amedeo,P.; Isom,R.; Hu,L.; Durbin,A.; Rocchi,I.; Williams,T.; Poulson,R.L.; Bao,Y.; Sanders,R.; Zhdanov,S.; Kiryutin,B.; Lipman,D.J.; Tatusova,T.; Stallknecht,D.E.	2016-08-15	EPI1036909|A/cinnamon teal/Idaho/UGAI16-1864/2016
A/cinnamon teal/Idaho/UGAI16-1852/2016	A / H3N8	Shabman,R.; Fedorova,N.; Puri,V.; Shrivastava,S.; Amedeo,P.; Isom,R.; Hu,L.; Durbin,A.; Rocchi,I.; Williams,T.; Poulson,R.L.; Bao,Y.; Sanders,R.; Zhdanov,S.; Kiryutin,B.; Lipman,D.J.; Tatusova,T.; Stallknecht,D.E.	2016-08-15	EPI1036882|A/cinnamon teal/Idaho/UGAI16-1852/2016
A/cinnamon teal/Idaho/UGAI16-1850/2016	A / H3N8	Shabman,R.; Fedorova,N.; Puri,V.; Shrivastava,S.; Amedeo,P.; Isom,R.; Hu,L.; Durbin,A.; Rocchi,I.; Williams,T.; Poulson,R.L.; Bao,Y.; Sanders,R.; Zhdanov,S.; Kiryutin,B.; Lipman,D.J.; Tatusova,T.; Stallknecht,D.E.	2016-08-15	EPI1036875|A/cinnamon teal/Idaho/UGAI16-1850/2016
A/Blue-winged Teal/Wisconsin/17OS3618/2017	A / H3N8	Killian,M.L.; Franzen,K.; Camp,P.; Stuber,T.; Robbe-Austerman,S.; Lauterbach,S.; McBride,D.; Nolting,J.; Bowman,A.	2017-09-30	EPI1831226|A/Blue-winged Teal/Wisconsin/17OS3618/2017
A/Blue-winged Teal/Missouri/17OS3072/2017	A / H3N8	Killian,M.L.; Franzen,K.; Camp,P.; Stuber,T.; Robbe-Austerman,S.; Lauterbach,S.; McBride,D.; Nolting,J.; Bowman,A.	2017-09-09	EPI1831129|A/Blue-winged Teal/Missouri/17OS3072/2017
A/Blue-winged Teal/Ohio/18OS1705/2018	A / H3N8	Killian,M.L.; Franzen,K.; Camp,P.; Stuber,T.; Robbe-Austerman,S.; Lauterbach,S.; Nolting,J.; Bowman,A.	2018-09-05	EPI1601627|A/Blue-winged Teal/Ohio/18OS1705/2018
A/blue-winged Teal/Alberta/459/2017	A / H3N8	Dpcc,C.D.	2017-08-13	EPI1565396|A/blue-winged Teal/Alberta/459/2017
A/blue-winged teal/Alberta/4/2017	A / H3N8	Dpcc,C.D.	2017-08-12	EPI1565348|A/blue-winged teal/Alberta/4/2017
A/blue-winged teal/Ohio/17OS2004/2017	A / H3N8	Killian,M.L.; Franzen,K.; Camp,P.; Stuber,T.; Robbe-Austerman,S.; Lauterbach,S.; Nolting,J.; Bowman,A.	2017-09-08	EPI1538242|A/blue-winged teal/Ohio/17OS2004/2017
A/blue-winged teal/Illinois/17OS2625/2017	A / H3N3	Killian,M.L.; Franzen,K.; Camp,P.; Stuber,T.; Robbe-Austerman,S.; Lauterbach,S.; Nolting,J.; Bowman,A.	2017-09-09	EPI1537635|A/blue-winged teal/Illinois/17OS2625/2017
A/blue-winged teal/Missouri/17OS3227/2017	A / H3N8	Killian,M.L.; Franzen,K.; Camp,P.; Stuber,T.; Robbe-Austerman,S.; Lauterbach,S.; Nolting,J.; Bowman,A.	2017-09-09	EPI1537843|A/blue-winged teal/Missouri/17OS3227/2017
A/blue-winged teal/Missouri/17OS3164/2017	A / H3N8	Killian,M.L.; Franzen,K.; Camp,P.; Stuber,T.; Robbe-Austerman,S.; Lauterbach,S.; Nolting,J.; Bowman,A.	2017-09-09	EPI1537367|A/blue-winged teal/Missouri/17OS3164/2017
A/blue-winged teal/Missouri/17OS3143/2017	A / H3N8	Killian,M.L.; Franzen,K.; Camp,P.; Stuber,T.; Robbe-Austerman,S.; Lauterbach,S.; Nolting,J.; Bowman,A.	2017-09-09	EPI1537452|A/blue-winged teal/Missouri/17OS3143/2017
A/blue-winged teal/Missouri/17OS3219/2017	A / H3N8	Killian,M.L.; Franzen,K.; Camp,P.; Stuber,T.; Robbe-Austerman,S.; Lauterbach,S.; Nolting,J.; Bowman,A.	2017-09-09	EPI1537344|A/blue-winged teal/Missouri/17OS3219/2017
A/blue-winged teal/Missouri/17OS3234/2017	A / H3N9	Killian,M.L.; Franzen,K.; Camp,P.; Stuber,T.; Robbe-Austerman,S.; Lauterbach,S.; Nolting,J.; Bowman,A.	2017-09-09	EPI1537542|A/blue-winged teal/Missouri/17OS3234/2017
A/blue-winged teal/Missouri/17OS3211/2017	A / H3N1	Killian,M.L.; Franzen,K.; Camp,P.; Stuber,T.; Robbe-Austerman,S.; Lauterbach,S.; Nolting,J.; Bowman,A.	2017-09-09	EPI1537904|A/blue-winged teal/Missouri/17OS3211/2017
A/blue-winged teal/Ohio/17OS2910/2017	A / H3N8	Killian,M.L.; Franzen,K.; Camp,P.; Stuber,T.; Robbe-Austerman,S.; Lauterbach,S.; Nolting,J.; Bowman,A.	2017-09-02	EPI1537375|A/blue-winged teal/Ohio/17OS2910/2017
A/blue-winged teal/Illinois/17OS2629/2017	A / H3N8	Killian,M.L.; Franzen,K.; Camp,P.; Stuber,T.; Robbe-Austerman,S.; Lauterbach,S.; Nolting,J.; Bowman,A.	2017-09-09	EPI1537300|A/blue-winged teal/Illinois/17OS2629/2017
A/blue-winged teal/Wisconsin/17OS3618/2017	A / H3N8	Killian,M.L.; Franzen,K.; Camp,P.; Stuber,T.; Robbe-Austerman,S.; Lauterbach,S.; Nolting,J.; Bowman,A.	2017-09-30	EPI1537179|A/blue-winged teal/Wisconsin/17OS3618/2017
A/blue-winged teal/Ohio/17OS2907/2017	A / H3N8	Killian,M.L.; Franzen,K.; Camp,P.; Stuber,T.; Robbe-Austerman,S.; Lauterbach,S.; Nolting,J.; Bowman,A.	2017-09-02	EPI1537817|A/blue-winged teal/Ohio/17OS2907/2017
A/blue-winged teal/Missouri/17OS3222/2017	A / H3N8	Killian,M.L.; Franzen,K.; Camp,P.; Stuber,T.; Robbe-Austerman,S.; Lauterbach,S.; Nolting,J.; Bowman,A.	2017-09-09	EPI1538175|A/blue-winged teal/Missouri/17OS3222/2017
A/blue-winged teal/Ohio/17OS2925/2017	A / H3N8	Killian,M.L.; Franzen,K.; Camp,P.; Stuber,T.; Robbe-Austerman,S.; Lauterbach,S.; Nolting,J.; Bowman,A.	2017-09-02	EPI1537428|A/blue-winged teal/Ohio/17OS2925/2017
A/blue-winged teal/Missouri/17OS3187/2017	A / H3N8	Killian,M.L.; Franzen,K.; Camp,P.; Stuber,T.; Robbe-Austerman,S.; Lauterbach,S.; Nolting,J.; Bowman,A.	2017-09-09	EPI1537595|A/blue-winged teal/Missouri/17OS3187/2017
A/blue-winged teal/Alberta/90/2017	A / H3N8		2017-08-12	EPI1304208|A/blue-winged teal/Alberta/90/2017
A/blue-winged teal/Alberta/98/2017	A / H3N8		2017-08-12	EPI1304156|A/blue-winged teal/Alberta/98/2017
A/blue-winged teal/Alberta/3/2017	A / H3N8		2017-08-12	EPI1304148|A/blue-winged teal/Alberta/3/2017
A/blue-winged teal/Alberta/164/2017	A / H3N8		2017-08-12	EPI1304059|A/blue-winged teal/Alberta/164/2017
A/blue-winged teal/Alberta/162/2017	A / H3N8		2017-08-12	EPI1304332|A/blue-winged teal/Alberta/162/2017
A/blue-winged teal/Alberta/458/2017	A / H3N8		2017-08-13	EPI1299824|A/blue-winged teal/Alberta/458/2017
A/blue-winged teal/Alberta/456/2017	A / H3N8		2017-08-13	EPI1299453|A/blue-winged teal/Alberta/456/2017
A/blue-winged teal/Ohio/16OS1061/2016	A / H3N2	Killian,M.; Franzen,K.; Camp,P.; Stuber,T.; Robbe-Austerman,S.; Lauterbach,S.; Nolting,J.; Bowman,A.	2016-09-07	EPI1154059|A/blue-winged teal/Ohio/16OS1061/2016
A/blue-winged teal/Illinois/16OS1724/2016	A / H3N8	Killian,M.; Franzen,K.; Camp,P.; Stuber,T.; Robbe-Austerman,S.; Lauterbach,S.; Nolting,J.; Bowman,A.	2016-09-11	EPI1154152|A/blue-winged teal/Illinois/16OS1724/2016
A/blue-winged teal/Ohio/16OS1027/2016	A / H3N6	Killian,M.; Franzen,K.; Camp,P.; Stuber,T.; Robbe-Austerman,S.; Lauterbach,S.; Nolting,J.; Bowman,A.	2016-09-03	EPI1153612|A/blue-winged teal/Ohio/16OS1027/2016
A/blue-winged teal/Texas/UGAI15-6626/2015	A / H3N8	Reeves,A.B.	2015-09-25	EPI973938|A/blue-winged teal/Texas/UGAI15-6626/2015
A/blue-winged teal/Texas/UGAI15-5934/2015	A / H3N8	Reeves,A.B.	2015-09-24	EPI973882|A/blue-winged teal/Texas/UGAI15-5934/2015
A/blue-winged teal/Texas/UGAI15-5684/2015	A / H3N8	Reeves,A.B.	2015-09-15	EPI973874|A/blue-winged teal/Texas/UGAI15-5684/2015
A/blue-winged teal/Texas/UGAI15-4643/2015	A / H3N8	Reeves,A.B.	2015-09-12	EPI973777|A/blue-winged teal/Texas/UGAI15-4643/2015
A/blue-winged teal/Minnesota/UGAI15-4636/2015	A / H3N8	Reeves,A.B.	2015-09-07	EPI973769|A/blue-winged teal/Minnesota/UGAI15-4636/2015
A/blue-winged teal/Louisiana/UGAI15-0714/2015	A / H3N8	Reeves,A.B.	2015-03-28	EPI973678|A/blue-winged teal/Louisiana/UGAI15-0714/2015
A/blue-winged teal/Ohio/15OS5135/2015	A / H3N8	Killian,M.L.; Franzen,K.; Camp,P.; Stuber,T.; Robbe-Austerman,S.; Lauterbach,S.E.; Nolting,J.M.; Bowman,A.S.	2015-09-12	EPI962296|A/blue-winged teal/Ohio/15OS5135/2015
A/blue-winged teal/Illinois/15OS6152/2015	A / H3N1	Killian,M.L.; Franzen,K.; Camp,P.; Stuber,T.; Robbe-Austerman,S.; Lauterbach,S.E.; Nolting,J.M.; Bowman,A.S.	2015-10-29	EPI962770|A/blue-winged teal/Illinois/15OS6152/2015
A/blue-winged teal/Missouri/15OS4817/2015	A / H3N8	Killian,M.L.; Franzen,K.; Camp,P.; Stuber,T.; Robbe-Austerman,S.; Lauterbach,S.E.; Nolting,J.M.; Bowman,A.S.	2015-09-12	EPI962136|A/blue-winged teal/Missouri/15OS4817/2015
A/blue-winged teal/Missouri/15OS4836/2015	A / H3N8	Killian,M.L.; Franzen,K.; Camp,P.; Stuber,T.; Robbe-Austerman,S.; Lauterbach,S.E.; Nolting,J.M.; Bowman,A.S.	2015-09-12	EPI962196|A/blue-winged teal/Missouri/15OS4836/2015
A/blue-winged teal/Louisiana/AH054274/2015	A / H3N8	Xu,Y.; Ramey,A.M.; Bowman,A.S.; DeLiberto,T.J.; Killian,M.L.; Krauss,S.; Nolting,J.M.; Torchetti,M.K.; Reeves,A.B.; Webby,R.J.; Stallknecht,D.E.; Wan,X.F.; Ip,H.S.; Griffin,K.; Messer,J.; McMullen,K.	2015-09-12	EPI952983|A/blue-winged teal/Louisiana/AH054274/2015
A/blue-winged teal/Missouri/15OS4826/2015	A / H3N8	Killian,M.L.; Franzen,K.; Camp,P.; Stuber,T.; Robbe-Austerman,S.; Nolting,J.M.; Lauterbach,S.E.; Kihm,A.M.; Schuetz,R.J.; Bowman,A.S.	2015-09-12	EPI899731|A/blue-winged teal/Missouri/15OS4826/2015
A/blue-winged teal/Missouri/15OS4859/2015	A / H3N8	Killian,M.L.; Franzen,K.; Camp,P.; Stuber,T.; Robbe-Austerman,S.; Nolting,J.M.; Lauterbach,S.E.; Kihm,A.M.; Schuetz,R.J.; Bowman,A.S.	2015-09-12	EPI899800|A/blue-winged teal/Missouri/15OS4859/2015
A/blue-winged teal/Missouri/15OS4769/2015	A / H3N2	Killian,M.L.; Franzen,K.; Camp,P.; Stuber,T.; Robbe-Austerman,S.; Nolting,J.M.; Lauterbach,S.E.; Kihm,A.M.; Schuetz,R.J.; Bowman,A.S.	2015-09-12	EPI899808|A/blue-winged teal/Missouri/15OS4769/2015
A/yellow-billed pintail/Chile/C34473/2017	A / H3N8	Bravo-Vasquez,N.; Yao,J.; Hamilton-West,C.; Schultz-Cherry,S.	2017-12-01	EPI1554521|A/yellow-billed pintail/Chile/C34473/2017
A/yellow-billed pintail/Chile/C30974/2017	A / H3N8	Bravo-Vasquez,N.; Yao,J.; Hamilton-West,C.; Schultz-Cherry,S.	2017-09-07	EPI1554509|A/yellow-billed pintail/Chile/C30974/2017
A/yellow-billed pintail/Chile/C2014/2015	A / H3N8	Hamilton-West,C.; Bravo,N.; Schultz-Cherry,S.; Jimenez-Bluhm,P.	2015-10-16	EPI965557|A/yellow-billed pintail/Chile/C2014/2015
A/Mallard duck/Alberta/147/2019	A / H3N8	Woodard,K.; Kercher,L.; Mukherjee,N.; Webby,R.	2019-08-22	EPI1832563|A/Mallard duck/Alberta/147/2019
A/Mallard duck/Alberta/504/2019	A / H3N6	Woodard,K.; Kercher,L.; Mukherjee,N.; Webby,R.	2019-08-22	EPI1832559|A/Mallard duck/Alberta/504/2019
A/mallard/California/UCD101475mdck/2016	A / H3N8	Coffey,L.; Plancarte,M.; Honwei,L.	2016-10-19	EPI1817295|A/mallard/California/UCD101475mdck/2016
A/Anas platyrhynchos/Belgium/7827/2018	A / H3N8	Lambrecht,B.; Steensels,M.; Fusaro,A.; Milani,A.; Pastori,A.; Schivo,A.; Salviato,A.; Zamperin,G.; Monne,I.; Terregino,C.	2018-01-09	EPI1774496|A/Anas platyrhynchos/Belgium/7827/2018, EPI1778759|A/Anas platyrhynchos/Belgium/7827/2018
A/Anas platyrhynchos/Belgium/11027_19/2017	A / H3N8	Lambrecht,B.; Steensels,M.; Fusaro,A.; Milani,A.; Pastori,A.; Schivo,A.; Salviato,A.; Zamperin,G.; Monne,I.; Terregino,C.	2017-10-04	EPI1774328|A/Anas platyrhynchos/Belgium/11027_19/2017
A/Mallard duck/Alberta/358/2019	A / H3N8	Woodard,K.; Kercher,L.; Mukherjee,N.; Webby,R.	2019-08-22	EPI1769591|A/Mallard duck/Alberta/358/2019
A/Mallard duck/Alberta/343/2019	A / H3N8	Woodard,K.; Kercher,L.; Mukherjee,N.; Webby,R.	2019-08-22	EPI1769565|A/Mallard duck/Alberta/343/2019
A/Mallard duck/Alberta/331/2019	A / H3N8	Woodard,K.; Kercher,L.; Mukherjee,N.; Webby,R.	2019-08-22	EPI1769536|A/Mallard duck/Alberta/331/2019
A/Mallard duck/Alberta/471/2019	A / H3N8	Woodard,K.; Kercher,L.; Mukherjee,N.; Webby,R.	2019-08-22	EPI1769529|A/Mallard duck/Alberta/471/2019
A/Mallard duck/Alberta/339/2019	A / H3N8	Woodard,K.; Kercher,L.; Mukherjee,N.; Webby,R.	2019-08-22	EPI1769512|A/Mallard duck/Alberta/339/2019
A/Mallard duck/Alberta/347/2019	A / H3N8	Woodard,K.; Kercher,L.; Mukherjee,N.; Webby,R.	2019-08-22	EPI1769501|A/Mallard duck/Alberta/347/2019
A/Mallard duck/Alberta/319/2019	A / H3N8	Woodard,K.; Kercher,L.; Mukherjee,N.; Webby,R.	2019-08-22	EPI1769455|A/Mallard duck/Alberta/319/2019
A/Mallard duck/Alberta/328/2019	A / H3N6	Woodard,K.; Kercher,L.; Mukherjee,N.; Webby,R.	2019-08-22	EPI1769405|A/Mallard duck/Alberta/328/2019
A/Mallard/Ohio/18OS4675/2018	A / H3N8	Killian,M.L.; Franzen,K.; Camp,P.; Stuber,T.; Robbe-Austerman,S.; Lauterbach,S.; McBride,D.; Nolting,J.; Bowman,A.	2018	EPI1769107|A/Mallard/Ohio/18OS4675/2018
A/Mallard/Ohio/17OS1696/2017	A / H3N8	Killian,M.L.; Franzen,K.; Camp,P.; Stuber,T.; Robbe-Austerman,S.; Lauterbach,S.; McBride,D.; Nolting,J.; Bowman,A.	2017	EPI1769076|A/Mallard/Ohio/17OS1696/2017
A/Mallard/Ohio/17OS1957/2017	A / H3N8	Killian,M.L.; Franzen,K.; Camp,P.; Stuber,T.; Robbe-Austerman,S.; Lauterbach,S.; McBride,D.; Nolting,J.; Bowman,A.	2017	EPI1769067|A/Mallard/Ohio/17OS1957/2017
A/Mallard/Ohio/17OS1931/2017	A / H3N8	Killian,M.L.; Franzen,K.; Camp,P.; Stuber,T.; Robbe-Austerman,S.; Lauterbach,S.; McBride,D.; Nolting,J.; Bowman,A.	2017	EPI1769054|A/Mallard/Ohio/17OS1931/2017
A/Mallard/Ohio/17OS1722/2017	A / H3N8	Killian,M.L.; Franzen,K.; Camp,P.; Stuber,T.; Robbe-Austerman,S.; Lauterbach,S.; McBride,D.; Nolting,J.; Bowman,A.	2017	EPI1769045|A/Mallard/Ohio/17OS1722/2017
A/Mallard/Ohio/17OS1930/2017	A / H3N8	Killian,M.L.; Franzen,K.; Camp,P.; Stuber,T.; Robbe-Austerman,S.; Lauterbach,S.; McBride,D.; Nolting,J.; Bowman,A.	2017	EPI1769035|A/Mallard/Ohio/17OS1930/2017
A/Mallard/Ohio/17OS1934/2017	A / H3N8	Killian,M.L.; Franzen,K.; Camp,P.; Stuber,T.; Robbe-Austerman,S.; Lauterbach,S.; McBride,D.; Nolting,J.; Bowman,A.	2017	EPI1769026|A/Mallard/Ohio/17OS1934/2017
A/Mallard/Ohio/17OS1932/2017	A / H3N8	Killian,M.L.; Franzen,K.; Camp,P.; Stuber,T.; Robbe-Austerman,S.; Lauterbach,S.; McBride,D.; Nolting,J.; Bowman,A.	2017	EPI1769018|A/Mallard/Ohio/17OS1932/2017
A/Mallard/Ohio/17OS1744/2017	A / H3N8	Killian,M.L.; Franzen,K.; Camp,P.; Stuber,T.; Robbe-Austerman,S.; Lauterbach,S.; McBride,D.; Nolting,J.; Bowman,A.	2017	EPI1769014|A/Mallard/Ohio/17OS1744/2017
A/Mallard/Ohio/17OS1951/2017	A / H3N8	Killian,M.L.; Franzen,K.; Camp,P.; Stuber,T.; Robbe-Austerman,S.; Lauterbach,S.; McBride,D.; Nolting,J.; Bowman,A.	2017	EPI1769007|A/Mallard/Ohio/17OS1951/2017
A/Mallard/Ohio/17OS1929/2017	A / H3N8	Killian,M.L.; Franzen,K.; Camp,P.; Stuber,T.; Robbe-Austerman,S.; Lauterbach,S.; McBride,D.; Nolting,J.; Bowman,A.	2017	EPI1768998|A/Mallard/Ohio/17OS1929/2017
A/Mallard/Ohio/17OS1776/2017	A / H3N8	Killian,M.L.; Franzen,K.; Camp,P.; Stuber,T.; Robbe-Austerman,S.; Lauterbach,S.; McBride,D.; Nolting,J.; Bowman,A.	2017	EPI1768988|A/Mallard/Ohio/17OS1776/2017
A/Mallard/Ohio/17OS1691/2017	A / H3N8	Killian,M.L.; Franzen,K.; Camp,P.; Stuber,T.; Robbe-Austerman,S.; Lauterbach,S.; McBride,D.; Nolting,J.; Bowman,A.	2017	EPI1768984|A/Mallard/Ohio/17OS1691/2017
A/Mallard/Ohio/17OS1933/2017	A / H3N8	Killian,M.L.; Franzen,K.; Camp,P.; Stuber,T.; Robbe-Austerman,S.; Lauterbach,S.; McBride,D.; Nolting,J.; Bowman,A.	2017	EPI1768975|A/Mallard/Ohio/17OS1933/2017
A/Mallard/Ohio/17OS1941/2017	A / H3N8	Killian,M.L.; Franzen,K.; Camp,P.; Stuber,T.; Robbe-Austerman,S.; Lauterbach,S.; McBride,D.; Nolting,J.; Bowman,A.	2017	EPI1768962|A/Mallard/Ohio/17OS1941/2017
A/Mallard/Ohio/17OS1779/2017	A / H3N8	Killian,M.L.; Franzen,K.; Camp,P.; Stuber,T.; Robbe-Austerman,S.; Lauterbach,S.; McBride,D.; Nolting,J.; Bowman,A.	2017	EPI1768946|A/Mallard/Ohio/17OS1779/2017
A/Mallard/Ohio/17OS1939/2017	A / H3N8	Killian,M.L.; Franzen,K.; Camp,P.; Stuber,T.; Robbe-Austerman,S.; Lauterbach,S.; McBride,D.; Nolting,J.; Bowman,A.	2017	EPI1768931|A/Mallard/Ohio/17OS1939/2017
A/Mallard/Ohio/17OS1759/2017	A / H3N8	Killian,M.L.; Franzen,K.; Camp,P.; Stuber,T.; Robbe-Austerman,S.; Lauterbach,S.; McBride,D.; Nolting,J.; Bowman,A.	2017	EPI1768922|A/Mallard/Ohio/17OS1759/2017
A/Mallard/Ohio/17OS1936/2017	A / H3N8	Killian,M.L.; Franzen,K.; Camp,P.; Stuber,T.; Robbe-Austerman,S.; Lauterbach,S.; McBride,D.; Nolting,J.; Bowman,A.	2017	EPI1768915|A/Mallard/Ohio/17OS1936/2017
A/Mallard/Ohio/17OS1928/2017	A / H3N8	Killian,M.L.; Franzen,K.; Camp,P.; Stuber,T.; Robbe-Austerman,S.; Lauterbach,S.; McBride,D.; Nolting,J.; Bowman,A.	2017	EPI1768908|A/Mallard/Ohio/17OS1928/2017
A/Mallard/Ohio/17OS1716/2017	A / H3N8	Killian,M.L.; Franzen,K.; Camp,P.; Stuber,T.; Robbe-Austerman,S.; Lauterbach,S.; McBride,D.; Nolting,J.; Bowman,A.	2017	EPI1768896|A/Mallard/Ohio/17OS1716/2017
A/Mallard/Ohio/17OS1935/2017	A / H3N8	Killian,M.L.; Franzen,K.; Camp,P.; Stuber,T.; Robbe-Austerman,S.; Lauterbach,S.; McBride,D.; Nolting,J.; Bowman,A.	2017	EPI1768879|A/Mallard/Ohio/17OS1935/2017
A/Mallard/Ohio/17OS1922/2017	A / H3N8	Killian,M.L.; Franzen,K.; Camp,P.; Stuber,T.; Robbe-Austerman,S.; Lauterbach,S.; McBride,D.; Nolting,J.; Bowman,A.	2017	EPI1768863|A/Mallard/Ohio/17OS1922/2017
A/Mallard/Ohio/17OS1920/2017	A / H3N8	Killian,M.L.; Franzen,K.; Camp,P.; Stuber,T.; Robbe-Austerman,S.; Lauterbach,S.; McBride,D.; Nolting,J.; Bowman,A.	2017	EPI1768855|A/Mallard/Ohio/17OS1920/2017
A/Mallard/Ohio/17OS1918/2017	A / H3N8	Killian,M.L.; Franzen,K.; Camp,P.; Stuber,T.; Robbe-Austerman,S.; Lauterbach,S.; McBride,D.; Nolting,J.; Bowman,A.	2017	EPI1768843|A/Mallard/Ohio/17OS1918/2017
A/Mallard/Ohio/17OS1805/2017	A / H3N2	Killian,M.L.; Franzen,K.; Camp,P.; Stuber,T.; Robbe-Austerman,S.; Lauterbach,S.; McBride,D.; Nolting,J.; Bowman,A.	2017	EPI1768829|A/Mallard/Ohio/17OS1805/2017
A/Mallard/Ohio/17OS1785/2017	A / H3N8	Killian,M.L.; Franzen,K.; Camp,P.; Stuber,T.; Robbe-Austerman,S.; Lauterbach,S.; McBride,D.; Nolting,J.; Bowman,A.	2017	EPI1768794|A/Mallard/Ohio/17OS1785/2017
A/Mallard/Ohio/17OS1798/2017	A / H3N2	Killian,M.L.; Franzen,K.; Camp,P.; Stuber,T.; Robbe-Austerman,S.; Lauterbach,S.; McBride,D.; Nolting,J.; Bowman,A.	2017	EPI1768786|A/Mallard/Ohio/17OS1798/2017
A/Mallard/Ohio/17OS1919/2017	A / H3N8	Killian,M.L.; Franzen,K.; Camp,P.; Stuber,T.; Robbe-Austerman,S.; Lauterbach,S.; McBride,D.; Nolting,J.; Bowman,A.	2017	EPI1768764|A/Mallard/Ohio/17OS1919/2017
A/Mallard/Ohio/17OS1782/2017	A / H3N8	Killian,M.L.; Franzen,K.; Camp,P.; Stuber,T.; Robbe-Austerman,S.; Lauterbach,S.; McBride,D.; Nolting,J.; Bowman,A.	2017	EPI1768758|A/Mallard/Ohio/17OS1782/2017
A/Mallard/Ohio/17OS1781/2017	A / H3N8	Killian,M.L.; Franzen,K.; Camp,P.; Stuber,T.; Robbe-Austerman,S.; Lauterbach,S.; McBride,D.; Nolting,J.; Bowman,A.	2017	EPI1768753|A/Mallard/Ohio/17OS1781/2017
A/Mallard/Ohio/17OS1921/2017	A / H3N8	Killian,M.L.; Franzen,K.; Camp,P.; Stuber,T.; Robbe-Austerman,S.; Lauterbach,S.; McBride,D.; Nolting,J.; Bowman,A.	2017	EPI1768744|A/Mallard/Ohio/17OS1921/2017
A/Mallard/Ohio/17OS1916/2017	A / H3N8	Killian,M.L.; Franzen,K.; Camp,P.; Stuber,T.; Robbe-Austerman,S.; Lauterbach,S.; McBride,D.; Nolting,J.; Bowman,A.	2017	EPI1768733|A/Mallard/Ohio/17OS1916/2017
A/Mallard/Ohio/17OS1924/2017	A / H3N8	Killian,M.L.; Franzen,K.; Camp,P.; Stuber,T.; Robbe-Austerman,S.; Lauterbach,S.; McBride,D.; Nolting,J.; Bowman,A.	2017	EPI1768729|A/Mallard/Ohio/17OS1924/2017
A/Mallard/Ohio/17OS1784/2017	A / H3N8	Killian,M.L.; Franzen,K.; Camp,P.; Stuber,T.; Robbe-Austerman,S.; Lauterbach,S.; McBride,D.; Nolting,J.; Bowman,A.	2017	EPI1768715|A/Mallard/Ohio/17OS1784/2017
A/Mallard/Ohio/17OS1923/2017	A / H3N8	Killian,M.L.; Franzen,K.; Camp,P.; Stuber,T.; Robbe-Austerman,S.; Lauterbach,S.; McBride,D.; Nolting,J.; Bowman,A.	2017	EPI1768712|A/Mallard/Ohio/17OS1923/2017
A/Mallard/Ohio/17OS1927/2017	A / H3N8	Killian,M.L.; Franzen,K.; Camp,P.; Stuber,T.; Robbe-Austerman,S.; Lauterbach,S.; McBride,D.; Nolting,J.; Bowman,A.	2017	EPI1768699|A/Mallard/Ohio/17OS1927/2017
A/Mallard/Ohio/17OS1915/2017	A / H3N8	Killian,M.L.; Franzen,K.; Camp,P.; Stuber,T.; Robbe-Austerman,S.; Lauterbach,S.; McBride,D.; Nolting,J.; Bowman,A.	2017	EPI1768694|A/Mallard/Ohio/17OS1915/2017
A/Mallard/Ohio/17OS1926/2017	A / H3N8	Killian,M.L.; Franzen,K.; Camp,P.; Stuber,T.; Robbe-Austerman,S.; Lauterbach,S.; McBride,D.; Nolting,J.; Bowman,A.	2017	EPI1768683|A/Mallard/Ohio/17OS1926/2017
A/Mallard/Ohio/17OS1925/2017	A / H3N8	Killian,M.L.; Franzen,K.; Camp,P.; Stuber,T.; Robbe-Austerman,S.; Lauterbach,S.; McBride,D.; Nolting,J.; Bowman,A.	2017	EPI1768674|A/Mallard/Ohio/17OS1925/2017
A/Anas platyrhynchos/Belgium/8295/2016	A / H3N1	Steensels,M.; Lambrecht,B.	2016-08-28	EPI1774528|A/Anas platyrhynchos/Belgium/8295/2016, EPI1634186|A/Anas platyrhynchos/Belgium/8295/2016
A/Anas platyrhynchos/Belgium/3950-8/2015	A / H3N8	Steensels,M.; Lambrecht,B.	2015-09-03	EPI1774448|A/Anas platyrhynchos/Belgium/3950-8/2015, EPI1634184|A/Anas platyrhynchos/Belgium/3950-8/2015
A/Mallard/Ohio/18OS1219/2018	A / H3N8	Killian,M.L.; Franzen,K.; Camp,P.; Stuber,T.; Robbe-Austerman,S.; Lauterbach,S.; Nolting,J.; Bowman,A.	2018-05-01	EPI1601706|A/Mallard/Ohio/18OS1219/2018
A/Mallard/Ohio/18OS1844/2018	A / H3N2	Killian,M.L.; Franzen,K.; Camp,P.; Stuber,T.; Robbe-Austerman,S.; Lauterbach,S.; Nolting,J.; Bowman,A.	2018-10-13	EPI1601589|A/Mallard/Ohio/18OS1844/2018
A/mallard/Alberta/586/2017	A / H3N8	Dpcc,C.D.	2017-08-13	EPI1565693|A/mallard/Alberta/586/2017
A/mallard/Alberta/482/2017	A / H3N8	Dpcc,C.D.	2017-08-13	EPI1565685|A/mallard/Alberta/482/2017
A/mallard/Alberta/483/2017	A / H3N8	Dpcc,C.D.	2017-08-13	EPI1565611|A/mallard/Alberta/483/2017
A/mallard/Alberta/53/2017	A / H3N8	Dpcc,C.D.	2017-08-12	EPI1565540|A/mallard/Alberta/53/2017
A/mallard/Alberta/30/2017	A / H3N8	Dpcc,C.D.	2017-08-12	EPI1565516|A/mallard/Alberta/30/2017
A/mallard/Alberta/230/2017	A / H3N8	Dpcc,C.D.	2017-08-12	EPI1565484|A/mallard/Alberta/230/2017
A/mallard/Alberta/246/2017	A / H3N8	Dpcc,C.D.	2017-08-12	EPI1565372|A/mallard/Alberta/246/2017
A/mallard/Alberta/292/2017	A / H3N8	Dpcc,C.D.	2017-08-12	EPI1565356|A/mallard/Alberta/292/2017
A/mallard/Ohio/17OS1807/2017	A / H3N2	Killian,M.L.; Franzen,K.; Camp,P.; Stuber,T.; Robbe-Austerman,S.; Lauterbach,S.; Nolting,J.; Bowman,A.	2017-08-08	EPI1537757|A/mallard/Ohio/17OS1807/2017
A/mallard/Ohio/17OS1804/2017	A / H3N2	Killian,M.L.; Franzen,K.; Camp,P.; Stuber,T.; Robbe-Austerman,S.; Lauterbach,S.; Nolting,J.; Bowman,A.	2017-08-08	EPI1537788|A/mallard/Ohio/17OS1804/2017
A/mallard/Ohio/17OS1740/2017	A / H3N8	Killian,M.L.; Franzen,K.; Camp,P.; Stuber,T.; Robbe-Austerman,S.; Lauterbach,S.; Nolting,J.; Bowman,A.	2017-08-02	EPI1537549|A/mallard/Ohio/17OS1740/2017
A/mallard/Ohio/17OS1955/2017	A / H3N8	Killian,M.L.; Franzen,K.; Camp,P.; Stuber,T.; Robbe-Austerman,S.; Lauterbach,S.; Nolting,J.; Bowman,A.	2017-08-09	EPI1537762|A/mallard/Ohio/17OS1955/2017
A/mallard/Ohio/17OS1775/2017	A / H3N8	Killian,M.L.; Franzen,K.; Camp,P.; Stuber,T.; Robbe-Austerman,S.; Lauterbach,S.; Nolting,J.; Bowman,A.	2017-08-07	EPI1537786|A/mallard/Ohio/17OS1775/2017
A/mallard/Ohio/17OS1796/2017	A / H3N2	Killian,M.L.; Franzen,K.; Camp,P.; Stuber,T.; Robbe-Austerman,S.; Lauterbach,S.; Nolting,J.; Bowman,A.	2017-08-08	EPI1537948|A/mallard/Ohio/17OS1796/2017
A/mallard/Ohio/17OS5967/2017	A / H3N1	Killian,M.L.; Franzen,K.; Camp,P.; Stuber,T.; Robbe-Austerman,S.; Lauterbach,S.; Nolting,J.; Bowman,A.	2017-11-23	EPI1537932|A/mallard/Ohio/17OS5967/2017
A/mallard/Ohio/17OS1750/2017	A / H3N8	Killian,M.L.; Franzen,K.; Camp,P.; Stuber,T.; Robbe-Austerman,S.; Lauterbach,S.; Nolting,J.; Bowman,A.	2017-08-07	EPI1537253|A/mallard/Ohio/17OS1750/2017
A/mallard/Ohio/17OS1802/2017	A / H3N2	Killian,M.L.; Franzen,K.; Camp,P.; Stuber,T.; Robbe-Austerman,S.; Lauterbach,S.; Nolting,J.; Bowman,A.	2017-08-08	EPI1537438|A/mallard/Ohio/17OS1802/2017
A/mallard/Ohio/17OS1938/2017	A / H3N8	Killian,M.L.; Franzen,K.; Camp,P.; Stuber,T.; Robbe-Austerman,S.; Lauterbach,S.; Nolting,J.; Bowman,A.	2017-08-09	EPI1537820|A/mallard/Ohio/17OS1938/2017
A/mallard/Ohio/17OS1746/2017	A / H3N8	Killian,M.L.; Franzen,K.; Camp,P.; Stuber,T.; Robbe-Austerman,S.; Lauterbach,S.; Nolting,J.; Bowman,A.	2017-08-07	EPI1537188|A/mallard/Ohio/17OS1746/2017
A/mallard/Ohio/17OS1806/2017	A / H3N2	Killian,M.L.; Franzen,K.; Camp,P.; Stuber,T.; Robbe-Austerman,S.; Lauterbach,S.; Nolting,J.; Bowman,A.	2017-08-08	EPI1537470|A/mallard/Ohio/17OS1806/2017
A/mallard/Ohio/17OS1754/2017	A / H3N8	Killian,M.L.; Franzen,K.; Camp,P.; Stuber,T.; Robbe-Austerman,S.; Lauterbach,S.; Nolting,J.; Bowman,A.	2017-08-07	EPI1537261|A/mallard/Ohio/17OS1754/2017
A/mallard/Ohio/17OS1801/2017	A / H3N2	Killian,M.L.; Franzen,K.; Camp,P.; Stuber,T.; Robbe-Austerman,S.; Lauterbach,S.; Nolting,J.; Bowman,A.	2017-08-08	EPI1538111|A/mallard/Ohio/17OS1801/2017
A/mallard/Ohio/17OS1795/2017	A / H3N2	Killian,M.L.; Franzen,K.; Camp,P.; Stuber,T.; Robbe-Austerman,S.; Lauterbach,S.; Nolting,J.; Bowman,A.	2017-08-08	EPI1537424|A/mallard/Ohio/17OS1795/2017
A/mallard/Ohio/17OS1816/2017	A / H3N8	Killian,M.L.; Franzen,K.; Camp,P.; Stuber,T.; Robbe-Austerman,S.; Lauterbach,S.; Nolting,J.; Bowman,A.	2017-08-09	EPI1537382|A/mallard/Ohio/17OS1816/2017
A/mallard/Ohio/17OS1964/2017	A / H3N2	Killian,M.L.; Franzen,K.; Camp,P.; Stuber,T.; Robbe-Austerman,S.; Lauterbach,S.; Nolting,J.; Bowman,A.	2017-08-11	EPI1538112|A/mallard/Ohio/17OS1964/2017
A/mallard/Wisconsin/17OS3655/2017	A / H3N2	Killian,M.L.; Franzen,K.; Camp,P.; Stuber,T.; Robbe-Austerman,S.; Lauterbach,S.; Nolting,J.; Bowman,A.	2017-09-30	EPI1537626|A/mallard/Wisconsin/17OS3655/2017
A/mallard/Ohio/17OS1739/2017	A / H3N8	Killian,M.L.; Franzen,K.; Camp,P.; Stuber,T.; Robbe-Austerman,S.; Lauterbach,S.; Nolting,J.; Bowman,A.	2017-08-02	EPI1537165|A/mallard/Ohio/17OS1739/2017
A/mallard/Wisconsin/17OS3891/2017	A / H3N8	Killian,M.L.; Franzen,K.; Camp,P.; Stuber,T.; Robbe-Austerman,S.; Lauterbach,S.; Nolting,J.; Bowman,A.	2017-10-01	EPI1537144|A/mallard/Wisconsin/17OS3891/2017
A/mallard/Ohio/17OS1752/2017	A / H3N8	Killian,M.L.; Franzen,K.; Camp,P.; Stuber,T.; Robbe-Austerman,S.; Lauterbach,S.; Nolting,J.; Bowman,A.	2017-08-07	EPI1537355|A/mallard/Ohio/17OS1752/2017
A/mallard/Ohio/17OS1764/2017	A / H3N8	Killian,M.L.; Franzen,K.; Camp,P.; Stuber,T.; Robbe-Austerman,S.; Lauterbach,S.; Nolting,J.; Bowman,A.	2017-08-07	EPI1537139|A/mallard/Ohio/17OS1764/2017
A/mallard/Ohio/17OS1772/2017	A / H3N8	Killian,M.L.; Franzen,K.; Camp,P.; Stuber,T.; Robbe-Austerman,S.; Lauterbach,S.; Nolting,J.; Bowman,A.	2017-08-07	EPI1537288|A/mallard/Ohio/17OS1772/2017
A/mallard/Ohio/17OS1973/2017	A / H3N8	Killian,M.L.; Franzen,K.; Camp,P.; Stuber,T.; Robbe-Austerman,S.; Lauterbach,S.; Nolting,J.; Bowman,A.	2017-08-12	EPI1538100|A/mallard/Ohio/17OS1973/2017
A/mallard/Ohio/17OS1786/2017	A / H3N8	Killian,M.L.; Franzen,K.; Camp,P.; Stuber,T.; Robbe-Austerman,S.; Lauterbach,S.; Nolting,J.; Bowman,A.	2017-08-07	EPI1537782|A/mallard/Ohio/17OS1786/2017
A/mallard/Ohio/17OS1762/2017	A / H3N8	Killian,M.L.; Franzen,K.; Camp,P.; Stuber,T.; Robbe-Austerman,S.; Lauterbach,S.; Nolting,J.; Bowman,A.	2017-08-07	EPI1537793|A/mallard/Ohio/17OS1762/2017
A/mallard/Netherlands/21/2016	A / H3N2	Poen,M.J.; Vuong,O.; Scheuer,R.D.; Pas,S.D.; Fouchier,R.A.M.	2016-08-15	EPI1537045|A/mallard/Netherlands/21/2016
A/Mallard/Netherlands/37/2015	A / H3N8	Poen,M.J.; Verhagen,J.H.; Vuong,O.; Scheuer,R.D.; Pas,S.D.; Fouchier,R.A.M.	2015-08-29	EPI1530593|A/Mallard/Netherlands/37/2015
A/mallard/Alberta/363/2018	A / H3N8	Woodard,K.; Turner,J.C.; Franks,J.; Friedman,K.; Kercher,L.; Webby,R.J.	2018-08-13	EPI1530552|A/mallard/Alberta/363/2018
A/mallard/California/UCD1322/2017	A / H3N8	Boyce,W.M.; Plancarte,M.	2017-07-31	EPI1514365|A/mallard/California/UCD1322/2017
A/mallard/California/UCD1145/2017	A / H3N8	Boyce,W.M.; Plancarte,M.	2017-07-21	EPI1514354|A/mallard/California/UCD1145/2017
A/mallard/California/UCD1357/2017	A / H3N8	Boyce,W.M.; Plancarte,M.	2017-08-02	EPI1514355|A/mallard/California/UCD1357/2017
A/mallard/Novosibirsk region/963k/2018	A / H3N2	Narushima,R.; Mine, J.; Uchida, Y.; Saito, T.; Shestopalov, A.; Dubovitskiy, N.; Sobolev, I.; Derko, A.; Alekseev, A.; Sharshov, K.	2018-09-29	EPI1353866|A/mallard/Novosibirsk region/963k/2018_ha
A/mallard/Chany Lake/48/2018	A / H3N8	Yoshida,E.; Mine, J.; Uchida, Y.; Saito, T.; Shestopalov, A.; Dubovitskiy, N.; Sobolev, I.; Derko, A.; Alekseev, A.; Sharshov, K.	2018-09-30	EPI1353361|A/mallard/Chany Lake/48/2018_ha
A/mallard/Buryatia/114/2018	A / H3N2	Yoshida,E.; Mine, J.; Uchida, Y.; Saito, T.; Shestopalov, A.; Dubovitskiy, N.; Sobolev, I.; Derko, A.; Alekseev, A.; Sharshov, K.	2018-09-15	EPI1353344|A/mallard/Buryatia/114/2018_ha
A/mallard/Novosibirsk region/957k/2018	A / H3N8	Yoshida,E.; Mine, J.; Uchida, Y.; Saito, T.; Shestopalov, A.; Dubovitskiy, N.; Sobolev, I.; Derko, A.; Alekseev, A.; Sharshov, K.	2018-09-28	EPI1352470|A/mallard/Novosibirsk region/957k/2018_ha
A/duck/Bangladesh/33137/2017	A / H3N2	Barman,S.; Turner,J.C.; Hasan,M.K.; Akhtar,S.; Franks,J.; El-Shesheny,R.; Walker,D.; Seiler,P.; Friedman,K.; Kercher,L.; Kayali,G.; Jones-Engel,L.; McKenzie,P.; Krauss,S.; Webby,R.J.; Feeroz,M.; Webster,R.G.	2017-07-21	EPI1309677|A/duck/Bangladesh/33137/2017
A/mallard duck/Netherlands/56/2015	A / H3N2	Poen,M.J.; Verhagen,J.H.; Vuong,O.; Scheuer,R.D.; Pas,S.D.; Fouchier,R.A.M.	2015-08-22	EPI1306910|A/mallard duck/Netherlands/56/2015
A/mallard/Pennsylvania/UGAI15-4737/2015	A / H3N1	Reeves,A.B.; Ramey,A.M.; Stallknecht,D.E.	2015-09-08	EPI1304820|A/mallard/Pennsylvania/UGAI15-4737/2015
A/mallard/Alberta/81/2017	A / H3N8		2017-08-12	EPI1304019|A/mallard/Alberta/81/2017
A/mallard/Alberta/40/2017	A / H3N8		2017-08-12	EPI1303689|A/mallard/Alberta/40/2017
A/mallard/Alberta/47/2017	A / H3N8		2017-08-12	EPI1303606|A/mallard/Alberta/47/2017
A/mallard/Alberta/71/2017	A / H3N8		2017-08-12	EPI1304230|A/mallard/Alberta/71/2017
A/duck/France/161005/2016	A / H3N2	Briand,F.-X.; Niqueux,E.; Schmitz,A.; Beven,V.; Lucas,P.; Allee,C.; Chatel,M.; Blanchard,Y.; Eterradossi,N.	2016-03-13	EPI1302479|A/duck/France/161005/2016
A/mallard/Alberta/425/2017	A / H3N8		2017-08-12	EPI1299479|A/mallard/Alberta/425/2017
A/mallard/Alberta/362/2017	A / H3N8		2017-08-12	EPI1299721|A/mallard/Alberta/362/2017
A/mallard/Alberta/328/2017	A / H3N8		2017-08-12	EPI1299427|A/mallard/Alberta/328/2017
A/mallard/Alberta/398/2017	A / H3N8		2017-08-12	EPI1299844|A/mallard/Alberta/398/2017
A/mallard/Alberta/411/2017	A / H3N8		2017-08-12	EPI1299396|A/mallard/Alberta/411/2017
A/mallard/Alberta/408/2017	A / H3N8		2017-08-12	EPI1299429|A/mallard/Alberta/408/2017
A/mallard/Alberta/182/2017	A / H3N8		2017-08-12	EPI1299766|A/mallard/Alberta/182/2017
A/mallard duck/Ohio/16OS0859/2016	A / H3N8	Killian,M.; Franzen,K.; Camp,P.; Stuber,T.; Robbe-Austerman,S.; Lauterbach,S.; Nolting,J.; Bowman,A.	2016-08-03	EPI1154326|A/mallard duck/Ohio/16OS0859/2016
A/mallard duck/Ohio/16OS0862/2016	A / H3N8	Killian,M.; Franzen,K.; Camp,P.; Stuber,T.; Robbe-Austerman,S.; Lauterbach,S.; Nolting,J.; Bowman,A.	2016-08-03	EPI1154271|A/mallard duck/Ohio/16OS0862/2016
A/mallard duck/Ohio/16OS0843/2016	A / H3N8	Killian,M.; Franzen,K.; Camp,P.; Stuber,T.; Robbe-Austerman,S.; Lauterbach,S.; Nolting,J.; Bowman,A.	2016-08-02	EPI1154515|A/mallard duck/Ohio/16OS0843/2016
A/mallard duck/Ohio/16OS0846/2016	A / H3N8	Killian,M.; Franzen,K.; Camp,P.; Stuber,T.; Robbe-Austerman,S.; Lauterbach,S.; Nolting,J.; Bowman,A.	2016-08-02	EPI1154198|A/mallard duck/Ohio/16OS0846/2016
A/mallard duck/Ohio/16OS4983/2016	A / H3N2	Killian,M.; Franzen,K.; Camp,P.; Stuber,T.; Robbe-Austerman,S.; Lauterbach,S.; Nolting,J.; Bowman,A.	2016-11-12	EPI1154673|A/mallard duck/Ohio/16OS4983/2016
A/mallard/Alberta/131/2015	A / H3N8		2015-08-11	EPI1073010|A/mallard/Alberta/131/2015
A/mallard/Alberta/203/2015	A / H3N4		2015-08-11	EPI1072152|A/mallard/Alberta/203/2015
A/mallard/Idaho/UGAI16-1953/2016	A / H3N8	Shabman,R.; Fedorova,N.; Puri,V.; Shrivastava,S.; Amedeo,P.; Isom,R.; Hu,L.; Durbin,A.; Rocchi,I.; Williams,T.; Poulson,R.L.; Bao,Y.; Sanders,R.; Zhdanov,S.; Kiryutin,B.; Lipman,D.J.; Tatusova,T.; Stallknecht,D.E.	2016-08-18	EPI1037090|A/mallard/Idaho/UGAI16-1953/2016
A/mallard/Idaho/UGAI16-1952/2016	A / H3N8	Shabman,R.; Fedorova,N.; Puri,V.; Shrivastava,S.; Amedeo,P.; Isom,R.; Hu,L.; Durbin,A.; Rocchi,I.; Williams,T.; Poulson,R.L.; Bao,Y.; Sanders,R.; Zhdanov,S.; Kiryutin,B.; Lipman,D.J.; Tatusova,T.; Stallknecht,D.E.	2016-08-18	EPI1037083|A/mallard/Idaho/UGAI16-1952/2016
A/mallard/Idaho/UGAI16-1948/2016	A / H3N8	Shabman,R.; Fedorova,N.; Puri,V.; Shrivastava,S.; Amedeo,P.; Isom,R.; Hu,L.; Durbin,A.; Rocchi,I.; Williams,T.; Poulson,R.L.; Bao,Y.; Sanders,R.; Zhdanov,S.; Kiryutin,B.; Lipman,D.J.; Tatusova,T.; Stallknecht,D.E.	2016-08-18	EPI1037063|A/mallard/Idaho/UGAI16-1948/2016
A/mallard/Idaho/UGAI16-1943/2016	A / H3N8	Shabman,R.; Fedorova,N.; Puri,V.; Shrivastava,S.; Amedeo,P.; Isom,R.; Hu,L.; Durbin,A.; Rocchi,I.; Williams,T.; Poulson,R.L.; Bao,Y.; Sanders,R.; Zhdanov,S.; Kiryutin,B.; Lipman,D.J.; Tatusova,T.; Stallknecht,D.E.	2016-08-18	EPI1037062|A/mallard/Idaho/UGAI16-1943/2016
A/mallard/Idaho/UGAI16-1942/2016	A / H3N8	Shabman,R.; Fedorova,N.; Puri,V.; Shrivastava,S.; Amedeo,P.; Isom,R.; Hu,L.; Durbin,A.; Rocchi,I.; Williams,T.; Poulson,R.L.; Bao,Y.; Sanders,R.; Zhdanov,S.; Kiryutin,B.; Lipman,D.J.; Tatusova,T.; Stallknecht,D.E.	2016-08-18	EPI1037055|A/mallard/Idaho/UGAI16-1942/2016
A/mallard/Idaho/UGAI16-1940/2016	A / H3N8	Shabman,R.; Fedorova,N.; Puri,V.; Shrivastava,S.; Amedeo,P.; Isom,R.; Hu,L.; Durbin,A.; Rocchi,I.; Williams,T.; Poulson,R.L.; Bao,Y.; Sanders,R.; Zhdanov,S.; Kiryutin,B.; Lipman,D.J.; Tatusova,T.; Stallknecht,D.E.	2016-08-18	EPI1037036|A/mallard/Idaho/UGAI16-1940/2016
A/mallard/Idaho/UGAI16-1934/2016	A / H3N8	Shabman,R.; Fedorova,N.; Puri,V.; Shrivastava,S.; Amedeo,P.; Isom,R.; Hu,L.; Durbin,A.; Rocchi,I.; Williams,T.; Poulson,R.L.; Bao,Y.; Sanders,R.; Zhdanov,S.; Kiryutin,B.; Lipman,D.J.; Tatusova,T.; Stallknecht,D.E.	2016-08-18	EPI1037029|A/mallard/Idaho/UGAI16-1934/2016
A/mallard/Idaho/UGAI16-1931/2016	A / H3N8	Shabman,R.; Fedorova,N.; Puri,V.; Shrivastava,S.; Amedeo,P.; Isom,R.; Hu,L.; Durbin,A.; Rocchi,I.; Williams,T.; Poulson,R.L.; Bao,Y.; Sanders,R.; Zhdanov,S.; Kiryutin,B.; Lipman,D.J.; Tatusova,T.; Stallknecht,D.E.	2016-08-18	EPI1037013|A/mallard/Idaho/UGAI16-1931/2016
A/mallard/Idaho/UGAI16-1930/2016	A / H3N8	Shabman,R.; Fedorova,N.; Puri,V.; Shrivastava,S.; Amedeo,P.; Isom,R.; Hu,L.; Durbin,A.; Rocchi,I.; Williams,T.; Poulson,R.L.; Bao,Y.; Sanders,R.; Zhdanov,S.; Kiryutin,B.; Lipman,D.J.; Tatusova,T.; Stallknecht,D.E.	2016-08-18	EPI1036999|A/mallard/Idaho/UGAI16-1930/2016
A/mallard/Idaho/UGAI16-1929/2016	A / H3N8	Shabman,R.; Fedorova,N.; Puri,V.; Shrivastava,S.; Amedeo,P.; Isom,R.; Hu,L.; Durbin,A.; Rocchi,I.; Williams,T.; Poulson,R.L.; Bao,Y.; Sanders,R.; Zhdanov,S.; Kiryutin,B.; Lipman,D.J.; Tatusova,T.; Stallknecht,D.E.	2016-08-18	EPI1036992|A/mallard/Idaho/UGAI16-1929/2016
A/mallard duck/California/UCD705/2016	A / H3N8		2016-08-02	EPI1007599|A/mallard duck/California/UCD705/2016
A/mallard duck/California/UCD558/2016	A / H3N8		2016-07-18	EPI1007607|A/mallard duck/California/UCD558/2016
A/mallard duck/California/UCD704/2016	A / H3N8		2016-08-02	EPI1007584|A/mallard duck/California/UCD704/2016
A/mallard duck/California/UCD703/2016	A / H3N8		2016-08-02	EPI1007659|A/mallard duck/California/UCD703/2016
A/mallard/California/UCD880/2015	A / H3N8	Ramey,A.M.; Reeves,A.B.; Boyce,W.M.; Plancarte,M.	2015-07-30	EPI986672|A/mallard/California/UCD880/2015
A/mallard/California/UCD916/2015	A / H3N8	Ramey,A.M.; Reeves,A.B.; Boyce,W.M.; Plancarte,M.	2015-07-31	EPI986763|A/mallard/California/UCD916/2015
A/mallard/California/UCD977/2015	A / H3N8	Ramey,A.M.; Reeves,A.B.; Boyce,W.M.; Plancarte,M.	2015-08-06	EPI986856|A/mallard/California/UCD977/2015
A/mallard/Minnesota/UGAI15-7193/2015	A / H3N8	Reeves,A.B.	2015-09-23	EPI974006|A/mallard/Minnesota/UGAI15-7193/2015
A/mallard/Minnesota/UGAI15-7137/2015	A / H3N8	Reeves,A.B.	2015-09-22	EPI973990|A/mallard/Minnesota/UGAI15-7137/2015
A/mallard/Minnesota/UGAI15-6176/2015	A / H3N8	Reeves,A.B.	2015-09-18	EPI973914|A/mallard/Minnesota/UGAI15-6176/2015
A/mallard/Minnesota/UGAI15-6157/2015	A / H3N8	Reeves,A.B.	2015-09-18	EPI973906|A/mallard/Minnesota/UGAI15-6157/2015
A/mallard/Minnesota/UGAI15-5252/2015	A / H3N8	Reeves,A.B.	2015-09-11	EPI973859|A/mallard/Minnesota/UGAI15-5252/2015
A/mallard/Minnesota/UGAI15-5029/2015	A / H3N8	Reeves,A.B.	2015-09-11	EPI973829|A/mallard/Minnesota/UGAI15-5029/2015
A/mallard/Pennsylvania/UGAI15-5019/2015	A / H3N8	Reeves,A.B.	2015-09-08	EPI973821|A/mallard/Pennsylvania/UGAI15-5019/2015
A/mallard/Ohio/15OS4288/2015	A / H3N6	Killian,M.L.; Franzen,K.; Camp,P.; Stuber,T.; Robbe-Austerman,S.; Lauterbach,S.E.; Nolting,J.M.; Bowman,A.S.	2015-08-21	EPI969188|A/mallard/Ohio/15OS4288/2015
A/mallard/Ohio/15OS4262/2015	A / H3N8	Killian,M.L.; Franzen,K.; Camp,P.; Stuber,T.; Robbe-Austerman,S.; Lauterbach,S.E.; Nolting,J.M.; Bowman,A.S.	2015-11-15	EPI962858|A/mallard/Ohio/15OS4262/2015
A/mallard/Ohio/15OS4231/2015	A / H3N8	Killian,M.L.; Franzen,K.; Camp,P.; Stuber,T.; Robbe-Austerman,S.; Lauterbach,S.E.; Nolting,J.M.; Bowman,A.S.	2015-08-14	EPI962183|A/mallard/Ohio/15OS4231/2015
A/mallard/Ohio/15OS4266/2015	A / H3N6	Killian,M.L.; Franzen,K.; Camp,P.; Stuber,T.; Robbe-Austerman,S.; Lauterbach,S.E.; Nolting,J.M.; Bowman,A.S.	2015-08-21	EPI962201|A/mallard/Ohio/15OS4266/2015
A/mallard/Ohio/15OS4259/2015	A / H3N8	Killian,M.L.; Franzen,K.; Camp,P.; Stuber,T.; Robbe-Austerman,S.; Lauterbach,S.E.; Nolting,J.M.; Bowman,A.S.	2015-08-18	EPI962754|A/mallard/Ohio/15OS4259/2015
A/mallard/Ohio/15OS4229/2015	A / H3N8	Killian,M.L.; Franzen,K.; Camp,P.; Stuber,T.; Robbe-Austerman,S.; Lauterbach,S.E.; Nolting,J.M.; Bowman,A.S.	2015-08-14	EPI962152|A/mallard/Ohio/15OS4229/2015
A/mallard/Ohio/15OS3612/2015	A / H3N6	Killian,M.L.; Franzen,K.; Camp,P.; Stuber,T.; Robbe-Austerman,S.; Lauterbach,S.E.; Nolting,J.M.; Bowman,A.S.	2015-08-21	EPI962121|A/mallard/Ohio/15OS3612/2015
A/mallard/Ohio/15OS3986/2015	A / H3N2	Killian,M.L.; Franzen,K.; Camp,P.; Stuber,T.; Robbe-Austerman,S.; Lauterbach,S.E.; Nolting,J.M.; Bowman,A.S.	2015-08-07	EPI962759|A/mallard/Ohio/15OS3986/2015
A/mallard/Ohio/15OS4278/2015	A / H3N2	Killian,M.L.; Franzen,K.; Camp,P.; Stuber,T.; Robbe-Austerman,S.; Lauterbach,S.E.; Nolting,J.M.; Bowman,A.S.	2015-08-21	EPI962283|A/mallard/Ohio/15OS4278/2015
A/mallard/Ohio/15OS3988/2015	A / H3N1	Killian,M.L.; Franzen,K.; Camp,P.; Stuber,T.; Robbe-Austerman,S.; Lauterbach,S.E.; Nolting,J.M.; Bowman,A.S.	2015-08-07	EPI962278|A/mallard/Ohio/15OS3988/2015
A/mallard/Ohio/15OS3606/2015	A / H3N8	Killian,M.L.; Franzen,K.; Camp,P.; Stuber,T.; Robbe-Austerman,S.; Lauterbach,S.E.; Nolting,J.M.; Bowman,A.S.	2015-08-21	EPI962155|A/mallard/Ohio/15OS3606/2015
A/mallard/Ohio/15OS4201/2015	A / H3N8	Killian,M.L.; Franzen,K.; Camp,P.; Stuber,T.; Robbe-Austerman,S.; Lauterbach,S.E.; Nolting,J.M.; Bowman,A.S.	2015-08-14	EPI961677|A/mallard/Ohio/15OS4201/2015
A/mallard duck/Ohio/15OS4285/2015	A / H3N8	Killian,M.L.; Franzen,K.; Camp,P.; Stuber,T.; Robbe-Austerman,S.; Lauterbach,S.; Nolting,J.; Bowman,A.	2015-08-21	EPI953517|A/mallard duck/Ohio/15OS4285/2015
A/mallard duck/Ohio/15OS4309/2015	A / H3N8	Killian,M.L.; Franzen,K.; Camp,P.; Stuber,T.; Robbe-Austerman,S.; Lauterbach,S.; Nolting,J.; Bowman,A.	2015-08-21	EPI953374|A/mallard duck/Ohio/15OS4309/2015
A/mallard/Oregon/AH0038721/2015	A / H3N8	Xu,Y.; Ramey,A.M.; Bowman,A.S.; DeLiberto,T.J.; Killian,M.L.; Krauss,S.; Nolting,J.M.; Torchetti,M.K.; Reeves,A.B.; Webby,R.J.; Stallknecht,D.E.; Wan,X.F.; Crespo,R.	2015-08-11	EPI953304|A/mallard/Oregon/AH0038721/2015
A/mallard/Oregon/AH0038704/2015	A / H3N8	Xu,Y.; Ramey,A.M.; Bowman,A.S.; DeLiberto,T.J.; Killian,M.L.; Krauss,S.; Nolting,J.M.; Torchetti,M.K.; Reeves,A.B.; Webby,R.J.; Stallknecht,D.E.; Wan,X.F.; Crespo,R.	2015-08-11	EPI953297|A/mallard/Oregon/AH0038704/2015
A/mallard/Idaho/AH0011459/2015	A / H3N8	Xu,Y.; Ramey,A.M.; Bowman,A.S.; DeLiberto,T.J.; Killian,M.L.; Krauss,S.; Nolting,J.M.; Torchetti,M.K.; Reeves,A.B.; Webby,R.J.; Stallknecht,D.E.; Wan,X.F.; Wolking,R.; Bradway,D.	2015-08-23	EPI953146|A/mallard/Idaho/AH0011459/2015
A/mallard/Idaho/AH0011423/2015	A / H3N8	Xu,Y.; Ramey,A.M.; Bowman,A.S.; DeLiberto,T.J.; Killian,M.L.; Krauss,S.; Nolting,J.M.; Torchetti,M.K.; Reeves,A.B.; Webby,R.J.; Stallknecht,D.E.; Wan,X.F.; Wolking,R.; Bradway,D.	2015-08-20	EPI953109|A/mallard/Idaho/AH0011423/2015
A/mallard/Minnesota/AH0059608/2015	A / H3N8	Xu,Y.; Ramey,A.M.; Bowman,A.S.; DeLiberto,T.J.; Killian,M.L.; Krauss,S.; Nolting,J.M.; Torchetti,M.K.; Reeves,A.B.; Webby,R.J.; Stallknecht,D.E.; Wan,X.F.; Ip,H.S.; Griffin,K.; Messer,J.; McMullen,K.	2015-09-27	EPI952981|A/mallard/Minnesota/AH0059608/2015
A/mallard/North Dakota/AH0050030/2015	A / H3N8	Xu,Y.; Ramey,A.M.; Bowman,A.S.; DeLiberto,T.J.; Killian,M.L.; Krauss,S.; Nolting,J.M.; Torchetti,M.K.; Reeves,A.B.; Webby,R.J.; Stallknecht,D.E.; Wan,X.F.; Peddireddi,L.	2015-10-09	EPI952820|A/mallard/North Dakota/AH0050030/2015
A/mallard/South Dakota/AH0014945/2015	A / H3N8	Xu,Y.; Ramey,A.M.; Bowman,A.S.; DeLiberto,T.J.; Killian,M.L.; Krauss,S.; Nolting,J.M.; Torchetti,M.K.; Reeves,A.B.; Webby,R.J.; Stallknecht,D.E.; Wan,X.F.; Peddireddi,L.	2015-09-08	EPI952813|A/mallard/South Dakota/AH0014945/2015
A/mallard/South Dakota/AH0014937/2015	A / H3N8	Xu,Y.; Ramey,A.M.; Bowman,A.S.; DeLiberto,T.J.; Killian,M.L.; Krauss,S.; Nolting,J.M.; Torchetti,M.K.; Reeves,A.B.; Webby,R.J.; Stallknecht,D.E.; Wan,X.F.; Peddireddi,L.	2015-09-08	EPI952797|A/mallard/South Dakota/AH0014937/2015
A/mallard/South Dakota/AH0014958/2015	A / H3N8	Xu,Y.; Ramey,A.M.; Bowman,A.S.; DeLiberto,T.J.; Killian,M.L.; Krauss,S.; Nolting,J.M.; Torchetti,M.K.; Reeves,A.B.; Webby,R.J.; Stallknecht,D.E.; Wan,X.F.; Peddireddi,L.	2015-09-08	EPI952789|A/mallard/South Dakota/AH0014958/2015
A/mallard/Chany/185/2016	A / H3N8	Sharshov,K.A.; Sobolev,I.A.; Li,Xinxin; Fadeev,A.V.; Egorova,A.A.; Kotenko,A.V.; Komissarov,A.B.; Vasin,A.V.; Kurskaya,O.G.; Alexeev,A.Y.; Shestopalov,A.M	2016-09-10	EPI925972|A/mallard/Chany/185/2016_HA
A/mallard/Ohio/15OS4242/2015	A / H3N8	Killian,M.L.; Franzen,K.; Camp,P.; Stuber,T.; Robbe-Austerman,S.; Nolting,J.M.; Lauterbach,S.E.; Kihm,A.M.; Schuetz,R.J.; Bowman,A.S.	2015-08-14	EPI899841|A/mallard/Ohio/15OS4242/2015
A/mallard/Ohio/15OS3603/2015	A / H3N8	Killian,M.L.; Franzen,K.; Camp,P.; Stuber,T.; Robbe-Austerman,S.; Nolting,J.M.; Lauterbach,S.E.; Kihm,A.M.; Schuetz,R.J.; Bowman,A.S.	2015-08-21	EPI899829|A/mallard/Ohio/15OS3603/2015
A/mallard/Xuyi/14/2015	A / H3N8	Wang,C.; Fei,R.	2015-12-22	EPI895479|A/mallard/Xuyi/14/2015
A/mallard/California/UCD840/2015	A / H3N8		2015-08-08	EPI812920|A/mallard/California/UCD840/2015
A/mallard/California/UCD736/2015	A / H3N8		2015-08-08	EPI812969|A/mallard/California/UCD736/2015
A/duck/Mongolia/996/2015	A / H3N8	Okamatsu,M.; Hatamachi,J.; Kida,H.; Sakoda,Y.	2015-08-31	EPI704446|A/duck/Mongolia/996/2015
A/duck/Mongolia/777/2015	A / H3N8	Okamatsu,M.; Hatamachi,J.; Kida,H.; Sakoda,Y.	2015-08-31	EPI704438|A/duck/Mongolia/777/2015
A/duck/Mongolia/521/2015	A / H3N8	Okamatsu,M.; Hatamachi,J.; Kida,H.; Sakoda,Y.	2015-08-31	EPI704406|A/duck/Mongolia/521/2015
A/duck/Mongolia/405/2015	A / H3N6	Okamatsu,M.; Hatamachi,J.; Kida,H.; Sakoda,Y.	2015-08-31	EPI704380|A/duck/Mongolia/405/2015
A/duck/Mongolia/211/2015	A / H3N8	Okamatsu,M.; Hatamachi,J.; Kida,H.; Sakoda,Y.	2015-08-31	EPI704372|A/duck/Mongolia/211/2015
A/duck/Mongolia/208/2015	A / H3N8	Okamatsu,M.; Hatamachi,J.; Kida,H.; Sakoda,Y.	2015-08-31	EPI704364|A/duck/Mongolia/208/2015
A/duck/Mongolia/200/2015	A / H3N8	Okamatsu,M.; Hatamachi,J.; Kida,H.; Sakoda,Y.	2015-08-31	EPI704356|A/duck/Mongolia/200/2015
A/duck/Mongolia/199/2015	A / H3N8	Okamatsu,M.; Hatamachi,J.; Kida,H.; Sakoda,Y.	2015-08-31	EPI704348|A/duck/Mongolia/199/2015
A/duck/Mongolia/179/2015	A / H3N8	Okamatsu,M.; Hatamachi,J.; Kida,H.; Sakoda,Y.	2015-08-30	EPI704340|A/duck/Mongolia/179/2015
A/duck/Mongolia/173/2015	A / H3N8	Okamatsu,M.; Hatamachi,J.; Kida,H.; Sakoda,Y.	2015-08-30	EPI704323|A/duck/Mongolia/173/2015
A/duck/Mongolia/167/2015	A / H3N8	Okamatsu,M.; Hatamachi,J.; Kida,H.; Sakoda,Y.	2015-08-30	EPI704315|A/duck/Mongolia/167/2015
A/duck/Mongolia/116/2015	A / H3	Okamatsu,M.; Hatamachi,J.; Kida,H.; Sakoda,Y.	2015-08-30	EPI704275|A/duck/Mongolia/116/2015
A/duck/Mongolia/30/2015	A / H3N8	Okamatsu,M.; Hatamachi,J.; Kida,H.; Sakoda,Y.	2015-08-29	EPI704259|A/duck/Mongolia/30/2015
A/duck/Mongolia/83/2015	A / H3N8	Matsuno,K.; Okamatsu,M.; Kida,H.; Sakoda,Y.; Matuno,K.; Hatamachi,J.	2015-08-30	EPI693706|A/duck/Mongolia/83/2015
A/duck/Mongolia/20/2015	A / H3N8	Matsuno,K.; Okamatsu,M.; Kida,H.; Sakoda,Y.; Matuno,K.; Hatamachi,J.	2015-08-29	EPI693698|A/duck/Mongolia/20/2015
A/American Black Duck/Ohio/17OS1914/2017	A / H3N8	Killian,M.L.; Franzen,K.; Camp,P.; Stuber,T.; Robbe-Austerman,S.; Lauterbach,S.; McBride,D.; Nolting,J.; Bowman,A.	2017-08-03	EPI1831503|A/American Black Duck/Ohio/17OS1914/2017
A/American black duck/Alberta/96/2016	A / H3N6		2016-08-11	EPI1038178|A/American black duck/Alberta/96/2016
A/duck/Bangladesh/41451/2019	A / H3N6	Barman,S.; Turner,J.C.; Hasan,M.; Akhtar,S.; Franks,J.; El-Shesheny,R.; Walker,D.; Seiler,P.; Mukherjee,N.; Kercher,L.; McKenzie,P.; Feeroz,M.; Webby,R.J.	2019-12-08	EPI1903197|A/duck/Bangladesh/41451/2019
A/duck/Bangladesh/35669/2018	A / H3N8	Barman,S.; Turner,J.C.; Hasan,M.; Akhtar,S.; Franks,J.; El-Shesheny,R.; Walker,D.; Seiler,P.; Friedman,K.; Kercher,L.; McKenzie,P.; Webby,R.J.; Feeroz,M.; Webster,R.G.	2018-08-09	EPI1581578|A/duck/Bangladesh/35669/2018
A/duck/Bangladesh/34194/2017	A / H3N1	Barman,S.; Turner,J.C.; Hasan,M.K.; Akhtar,S.; Franks,J.; El-Shesheny,R.; Walker,D.; Seiler,P.; Friedman,K.; Kercher,L.; Kayali,G.; Jones-Engel,L.; McKenzie,P.; Krauss,S.; Webby,R.J.; Feeroz,M.M.; Webster,R.G.	2017-11-25	EPI1556126|A/duck/Bangladesh/34194/2017
A/duck/Bangladesh/34193/2017	A / H3N1	Barman,S.; Turner,J.C.; Hasan,M.K.; Akhtar,S.; Franks,J.; El-Shesheny,R.; Walker,D.; Seiler,P.; Friedman,K.; Kercher,L.; Kayali,G.; Jones-Engel,L.; McKenzie,P.; Krauss,S.; Webby,R.J.; Feeroz,M.M.; Webster,R.G.	2017-11-25	EPI1556145|A/duck/Bangladesh/34193/2017
A/duck/Bangladesh/34191/2017	A / H3N1	Barman,S.; Turner,J.C.; Hasan,M.K.; Akhtar,S.; Franks,J.; El-Shesheny,R.; Walker,D.; Seiler,P.; Friedman,K.; Kercher,L.; Kayali,G.; Jones-Engel,L.; McKenzie,P.; Krauss,S.; Webby,R.J.; Feeroz,M.M.; Webster,R.G.	2017-11-25	EPI1556095|A/duck/Bangladesh/34191/2017
A/duck/Bangladesh/34192/2017	A / H3N1	Barman,S.; Turner,J.C.; Hasan,M.K.; Akhtar,S.; Franks,J.; El-Shesheny,R.; Walker,D.; Seiler,P.; Friedman,K.; Kercher,L.; Kayali,G.; Jones-Engel,L.; McKenzie,P.; Krauss,S.; Webby,R.J.; Feeroz,M.M.; Webster,R.G.	2017-11-25	EPI1555914|A/duck/Bangladesh/34192/2017
A/duck/Bangladesh/34186/2017	A / H3N1	Barman,S.; Turner,J.C.; Hasan,M.K.; Akhtar,S.; Franks,J.; El-Shesheny,R.; Walker,D.; Seiler,P.; Friedman,K.; Kercher,L.; Kayali,G.; Jones-Engel,L.; McKenzie,P.; Krauss,S.; Webby,R.J.; Feeroz,M.M.; Webster,R.G.	2017-11-25	EPI1555977|A/duck/Bangladesh/34186/2017
A/duck/East_Java/Av995/2016	A / H3	ED,Poetranto;AY,Candra;RR,Prasetya;AM,Nastri;JR,Dewantari;AL,Poetranto;L,Wulandari;G,Soegiarto;YK,Shimizu;Y,Mori;K,Shimizu	2016-12-26	EPI1216609|A/duck/East_Java/Av995/2016
A/duck/East_Java/Av771/2016	A / H3	ED,Poetranto;AY,Candra;RR,Prasetya;AM,Nastri;JR,Dewantari;AL,Poetranto;L,Wulandari;G,Soegiarto;YK,Shimizu;Y,Mori;K,Shimizu	2016-02-16	EPI1216608|A/duck/East_Java/Av771/2016
A/duck/East_Java/Av694/2016	A / H3	ED,Poetranto;AY,Candra;RR,Prasetya;AM,Nastri;JR,Dewantari;AL,Poetranto;L,Wulandari;G,Soegiarto;YK,Shimizu;Y,Mori;K,Shimizu	2016-01-16	EPI1216607|A/duck/East_Java/Av694/2016
A/duck/East_Java/Av689/2016	A / H3	ED,Poetranto;AY,Candra;RR,Prasetya;AM,Nastri;JR,Dewantari;AL,Poetranto;L,Wulandari;G,Soegiarto;YK,Shimizu;Y,Mori;K,Shimizu	2016-01-16	EPI1216606|A/duck/East_Java/Av689/2016
A/duck/Bangladesh/30824/2016	A / H3N8	Barman,S.; Turner,J.C.; Hasan,M.K.; Akhtar,S.; Franks,J.; El-Shesheny,R.; Walker,D.; Seiler,P.; Friedman,K.; Kercher,L.; Kayali,G.; Jones-Engel,L.; McKenzie,P.; Krauss,S.; Webby,R.J.; Feeroz,M.M.; Webster,R.G.	2016-09-27	EPI1099048|A/duck/Bangladesh/30824/2016
A/duck/Bangladesh/30827/2016	A / H3N8	Barman,S.; Turner,J.C.; Hasan,M.K.; Akhtar,S.; Franks,J.; El-Shesheny,R.; Walker,D.; Seiler,P.; Friedman,K.; Kercher,L.; Kayali,G.; Jones-Engel,L.; McKenzie,P.; Krauss,S.; Webby,R.J.; Feeroz,M.M.; Webster,R.G.	2016-09-27	EPI1099140|A/duck/Bangladesh/30827/2016
A/duck/Bangladesh/30828/2016	A / H3N8	Barman,S.; Turner,J.C.; Hasan,M.K.; Akhtar,S.; Franks,J.; El-Shesheny,R.; Walker,D.; Seiler,P.; Friedman,K.; Kercher,L.; Kayali,G.; Jones-Engel,L.; McKenzie,P.; Krauss,S.; Webby,R.J.; Feeroz,M.M.; Webster,R.G.	2016-09-27	EPI1098796|A/duck/Bangladesh/30828/2016
A/duck/Bangladesh/31019/2016	A / H3N2	Barman,S.; Turner,J.C.; Hasan,M.K.; Akhtar,S.; Franks,J.; El-Shesheny,R.; Walker,D.; Seiler,P.; Friedman,K.; Kercher,L.; Kayali,G.; Jones-Engel,L.; McKenzie,P.; Krauss,S.; Webby,R.J.; Feeroz,M.M.; Webster,R.G.	2016-10-24	EPI1099154|A/duck/Bangladesh/31019/2016
A/duck/Bangladesh/26974/2015	A / H3N6	Barman,S.; Marinova-Petkova,A.; Hasan,M.K.; Akhtar,S.; Turner,J.C.; Franks,J.; Walker,D.; Seiler,P.; Friedman,K.; Kercher,L.; Kayali,G.; Jones-Engel,L.; McKenzie,P.; Krauss,S.; Webby,R.J.; Feeroz,M.M.; Webster,R.G.	2015-12-10	EPI965287|A/duck/Bangladesh/26974/2015
A/duck/Bangladesh/26948/2015	A / H3N6	Barman,S.; Marinova-Petkova,A.; Hasan,M.K.; Akhtar,S.; Turner,J.C.; Franks,J.; Walker,D.; Seiler,P.; Friedman,K.; Kercher,L.; Kayali,G.; Jones-Engel,L.; McKenzie,P.; Krauss,S.; Webby,R.J.; Feeroz,M.M.; Webster,R.G.	2015-12-09	EPI965377|A/duck/Bangladesh/26948/2015
A/duck/Bangladesh/26918/2015	A / H3N6	Barman,S.; Marinova-Petkova,A.; Hasan,M.K.; Akhtar,S.; Turner,J.C.; Franks,J.; Walker,D.; Seiler,P.; Friedman,K.; Kercher,L.; Kayali,G.; Jones-Engel,L.; McKenzie,P.; Krauss,S.; Webby,R.J.; Feeroz,M.M.; Webster,R.G.	2015-12-09	EPI965193|A/duck/Bangladesh/26918/2015
A/duck/Bangladesh/26920/2015	A / H3N6	Barman,S.; Marinova-Petkova,A.; Hasan,M.K.; Akhtar,S.; Turner,J.C.; Franks,J.; Walker,D.; Seiler,P.; Friedman,K.; Kercher,L.; Kayali,G.; Jones-Engel,L.; McKenzie,P.; Krauss,S.; Webby,R.J.; Feeroz,M.M.; Webster,R.G.	2015-12-09	EPI965495|A/duck/Bangladesh/26920/2015
A/gadwall/Novosibirsk region/982k/2018	A / H3N8	Yoshida,E.; Mine, J.; Uchida, Y.; Saito, T.; Shestopalov, A.; Dubovitskiy, N.; Sobolev, I.; Derko, A.; Alekseev, A.; Sharshov, K.	2018-10-01	EPI1352462|A/gadwall/Novosibirsk region/982k/2018_ha
A/gadwall/Chany/893/2018	A / H3N8	Natalia,Goncharova; Ivan,Susloparov; Natalia,Kolosova; Alexey,Danilenko; Juliya,Bulanovich; Vasiliy,Marchenko; Alexander,Ryzhikov	2018-10-19	EPI1333763|A/gadwall/Chany/893/2018
A/gadwall duck/Wisconsin/16OS4758/2016	A / H3N2	Killian,M.; Franzen,K.; Camp,P.; Stuber,T.; Robbe-Austerman,S.; Lauterbach,S.; Nolting,J.; Bowman,A.	2016-10-29	EPI1154691|A/gadwall duck/Wisconsin/16OS4758/2016
A/Sandpiper/Southcentral Alaska/17MB02139/2017	A / H3N2	Tan,G.; Fedorova,N.; Amedeo,P.; Christensen,J.; Miller,J.; Durbin,A.; Williams,T.; Cadiz,C.; Bishop,M.; Hill,N.; Runstadler,J.	2017-05-10	EPI1581768|A/Sandpiper/Southcentral Alaska/17MB02139/2017
A/green sandpiper/Kurgan/1050/2018	A / H3N8	Natalia,Goncharova; Ivan,Susloparov; Natalia,Kolosova; Alexey,Danilenko; Juliya,Bulanovich; Vasiliy,Marchenko; Alexander,Ryzhikov	2018-08-26	EPI1440613|A/green sandpiper/Kurgan/1050/2018
A/green sandpiper/Kurgan/1048/2018	A / H3N8	Natalia,Goncharova; Ivan,Susloparov; Natalia,Kolosova; Alexey,Danilenko; Juliya,Bulanovich; Vasiliy,Marchenko; Alexander,Ryzhikov	2018-08-26	EPI1440604|A/green sandpiper/Kurgan/1048/2018
A/green sandpiper/Kurgan/1046/2018	A / H3N8	Natalia,Goncharova; Ivan,Susloparov; Natalia,Kolosova; Alexey,Danilenko; Juliya,Bulanovich; Vasiliy,Marchenko; Alexander,Ryzhikov	2018-08-26	EPI1440596|A/green sandpiper/Kurgan/1046/2018
A/green sandpiper/Kurgan/1043/2018	A / H3N8	Natalia,Goncharova; Ivan,Susloparov; Natalia,Kolosova; Alexey,Danilenko; Juliya,Bulanovich; Vasiliy,Marchenko; Alexander,Ryzhikov	2018-08-26	EPI1440588|A/green sandpiper/Kurgan/1043/2018
A/laughing gull/Delaware Bay/409/2017	A / H3N8		2017-05-23	EPI1309354|A/laughing gull/Delaware Bay/409/2017
A/laughing gull/New Jersey/UGAI17-2964/2017	A / H3N8	Tan,G.; Pickett,B.; Fedorova,N.; Amedeo,P.; Isom,R.; Hu,L.; Christensen,J.; Durbin,A.; Williams,T.; Arumemi,F.; Poulson,R.; Bao,Y.; Sanders,R.; Zhdanov,S.; Kiryutin,B.; Lipman,D.J.; Tatusova,T.; Hatcher,E.; Stallknecht,D.	2017-05-26	EPI1228283|A/laughing gull/New Jersey/UGAI17-2964/2017
A/laughing gull/New Jersey/UGAI17-2848/2017	A / H3N8	Tan,G.; Pickett,B.; Fedorova,N.; Amedeo,P.; Isom,R.; Hu,L.; Christensen,J.; Durbin,A.; Williams,T.; Arumemi,F.; Poulson,R.; Bao,Y.; Sanders,R.; Zhdanov,S.; Kiryutin,B.; Lipman,D.J.; Tatusova,T.; Hatcher,E.; Stallknecht,D.	2017-05-23	EPI1227179|A/laughing gull/New Jersey/UGAI17-2848/2017
A/laughing gull/New Jersey/UGAI17-2420/2017	A / H3N8	Tan,G.; Pickett,B.; Fedorova,N.; Amedeo,P.; Isom,R.; Hu,L.; Christensen,J.; Durbin,A.; Williams,T.; Arumemi,F.; Poulson,R.; Bao,Y.; Sanders,R.; Zhdanov,S.; Kiryutin,B.; Lipman,D.J.; Tatusova,T.; Hatcher,E.; Stallknecht,D.	2017-05-17	EPI1227176|A/laughing gull/New Jersey/UGAI17-2420/2017
A/Mallard(Anas platyrhynchos)/South Korea/KNU2019-53/2019	A / H3N8	Indira,T.; Bao,D.T.; Vui,H.T.; Park,H.; Yeo,S.J.; Sung,H.W.	2019-10-22	EPI1903910|A/Mallard(Anas platyrhynchos)/South Korea/KNU2019-53/2019
A/Mallard(Anas platyrhynchos)/South Korea/KNU2019-50/2019	A / H3N8	Indira,T.; Bao,D.T.; Vui,H.T.; Park,H.; Yeo,S.J.; Sung,H.W.	2019-10-05	EPI1903591|A/Mallard(Anas platyrhynchos)/South Korea/KNU2019-50/2019
A/Mallard(Anas platyrhynchos)/South Korea/NU2019-63/2019	A / H3N8	Indira,T.; Bao,D.T.; Vui,H.T.; Park,H.; Yeo,S.J.; Sung,H.W.	2019-10-29	EPI1902806|A/Mallard(Anas platyrhynchos)/South Korea/NU2019-63/2019
A/Mallard(Anas platyrhynchos)/South Korea/KNU2019-56/2019	A / H3N8	Indira,T.; Bao,D.T.; Vui,H.T.; Park,H.; Yeo,S.J.; Sung,H.W.	2019-10-28	EPI1902798|A/Mallard(Anas platyrhynchos)/South Korea/KNU2019-56/2019
A/Mallard(Anas platyrhynchos)/South Korea/KNU2019-52/2019	A / H3N8	Indira,T.; Bao,D.T.; Vui,H.T.; Park,H.; Yeo,S.J.; Sung,H.W.	2019-10-21	EPI1902790|A/Mallard(Anas platyrhynchos)/South Korea/KNU2019-52/2019
A/Mallard/Minnesota/AH0031699I.4.A/2015	A / H3N8	Hopken,M.W.; Piaggio,A.J.; Pabilonia,K.L.; Pierce,J.; Anderson,T.; Pierce,C.; Abdo,Z.	2015	EPI1830383|A/Mallard/Minnesota/AH0031699I.4.A/2015
A/Mallard/South Dakota/AH0015002I.4.A/2015	A / H3N8	Hopken,M.W.; Piaggio,A.J.; Pabilonia,K.L.; Pierce,J.; Anderson,T.; Pierce,C.; Abdo,Z.	2015	EPI1830380|A/Mallard/South Dakota/AH0015002I.4.A/2015
A/Mallard/North Dakota/AH0050033I.4.A/2015	A / H3N8	Hopken,M.W.; Piaggio,A.J.; Pabilonia,K.L.; Pierce,J.; Anderson,T.; Pierce,C.; Abdo,Z.	2015	EPI1830378|A/Mallard/North Dakota/AH0050033I.4.A/2015
A/Mallard/North Dakota/AH0050110I.4.A/2015	A / H3N8	Hopken,M.W.; Piaggio,A.J.; Pabilonia,K.L.; Pierce,J.; Anderson,T.; Pierce,C.; Abdo,Z.	2015	EPI1830377|A/Mallard/North Dakota/AH0050110I.4.A/2015
A/Mallard/North Dakota/AH0050111I.4.A/2015	A / H3N8	Hopken,M.W.; Piaggio,A.J.; Pabilonia,K.L.; Pierce,J.; Anderson,T.; Pierce,C.; Abdo,Z.	2015	EPI1830376|A/Mallard/North Dakota/AH0050111I.4.A/2015
A/Mallard/North Dakota/AH0050112I.4.A/2015	A / H3N8	Hopken,M.W.; Piaggio,A.J.; Pabilonia,K.L.; Pierce,J.; Anderson,T.; Pierce,C.; Abdo,Z.	2015	EPI1830375|A/Mallard/North Dakota/AH0050112I.4.A/2015
A/Mallard/North Dakota/AH0050148I.4.A/2015	A / H3N8	Hopken,M.W.; Piaggio,A.J.; Pabilonia,K.L.; Pierce,J.; Anderson,T.; Pierce,C.; Abdo,Z.	2015	EPI1830374|A/Mallard/North Dakota/AH0050148I.4.A/2015
A/Mallard/Pennsylvania/AH0119434I.4.A/2017	A / H3N8	Hopken,M.W.; Piaggio,A.J.; Pabilonia,K.L.; Pierce,J.; Anderson,T.; Pierce,C.; Abdo,Z.	2017	EPI1830371|A/Mallard/Pennsylvania/AH0119434I.4.A/2017
A/Mallard/Pennsylvania/AH0119459I.4.A/2017	A / H3N8	Hopken,M.W.; Piaggio,A.J.; Pabilonia,K.L.; Pierce,J.; Anderson,T.; Pierce,C.; Abdo,Z.	2017	EPI1830370|A/Mallard/Pennsylvania/AH0119459I.4.A/2017
A/Mallard/Minnesota/AH0031714I.4.A/2015	A / H3N8	Hopken,M.W.; Piaggio,A.J.; Pabilonia,K.L.; Pierce,J.; Anderson,T.; Pierce,C.; Abdo,Z.	2015	EPI1830367|A/Mallard/Minnesota/AH0031714I.4.A/2015
A/Mallard/Minnesota/AH0031699I.4.B/2015	A / H3N8	Hopken,M.W.; Piaggio,A.J.; Pabilonia,K.L.; Pierce,J.; Anderson,T.; Pierce,C.; Abdo,Z.	2015	EPI1830366|A/Mallard/Minnesota/AH0031699I.4.B/2015
A/Mallard/North Dakota/AH0004210I.4.A/2015	A / H3N8	Hopken,M.W.; Piaggio,A.J.; Pabilonia,K.L.; Pierce,J.; Anderson,T.; Pierce,C.; Abdo,Z.	2015	EPI1830364|A/Mallard/North Dakota/AH0004210I.4.A/2015
A/Mallard/Pennsylvania/AH0119503I.4.A/2017	A / H3N8	Hopken,M.W.; Piaggio,A.J.; Pabilonia,K.L.; Pierce,J.; Anderson,T.; Pierce,C.; Abdo,Z.	2017	EPI1830362|A/Mallard/Pennsylvania/AH0119503I.4.A/2017
A/Mallard/Pennsylvania/AH0119431I.4.A/2017	A / H3N8	Hopken,M.W.; Piaggio,A.J.; Pabilonia,K.L.; Pierce,J.; Anderson,T.; Pierce,C.; Abdo,Z.	2017	EPI1830361|A/Mallard/Pennsylvania/AH0119431I.4.A/2017
A/Mallard/Pennsylvania/AH0119496I.4.A/2017	A / H3N8	Hopken,M.W.; Piaggio,A.J.; Pabilonia,K.L.; Pierce,J.; Anderson,T.; Pierce,C.; Abdo,Z.	2017	EPI1830357|A/Mallard/Pennsylvania/AH0119496I.4.A/2017
A/mallard/Maryland/UGAI16-5545/2016	A / H3N6	Reeves,A.B.; Ramey,A.M.; Prosser,D.J.; Poulson,R.L.; Stallknecht,D.E.	2016-11-23	EPI1775478|A/mallard/Maryland/UGAI16-5545/2016
A/mallard/Maryland/UGAI16-5544/2016	A / H3N6	Reeves,A.B.; Ramey,A.M.; Prosser,D.J.; Poulson,R.L.; Stallknecht,D.E.	2016-11-23	EPI1775470|A/mallard/Maryland/UGAI16-5544/2016
A/mallard/Maryland/UGAI16-5540/2016	A / H3N6	Reeves,A.B.; Ramey,A.M.; Prosser,D.J.; Poulson,R.L.; Stallknecht,D.E.	2016-11-23	EPI1775462|A/mallard/Maryland/UGAI16-5540/2016
A/mallard/Maryland/UGAI16-5539/2016	A / H3N6	Reeves,A.B.; Ramey,A.M.; Prosser,D.J.; Poulson,R.L.; Stallknecht,D.E.	2016-11-23	EPI1775454|A/mallard/Maryland/UGAI16-5539/2016
A/mallard/Maryland/UGAI16-5536/2016	A / H3N6	Reeves,A.B.; Ramey,A.M.; Prosser,D.J.; Poulson,R.L.; Stallknecht,D.E.	2016-11-23	EPI1775446|A/mallard/Maryland/UGAI16-5536/2016
A/mallard/Maryland/UGAI15-8423/2015	A / H3N1	Reeves,A.B.; Ramey,A.M.; Prosser,D.J.; Poulson,R.L.; Stallknecht,D.E.	2015-12-19	EPI1775422|A/mallard/Maryland/UGAI15-8423/2015
A/mallard/Maine/UGAI16-5445/2016	A / H3N8	Reeves,A.B.; Ramey,A.M.; Prosser,D.J.; Poulson,R.L.; Stallknecht,D.E.	2016-09-13	EPI1775326|A/mallard/Maine/UGAI16-5445/2016
A/mallard/Maine/UGAI16-5418/2016	A / H3N8	Reeves,A.B.; Ramey,A.M.; Prosser,D.J.; Poulson,R.L.; Stallknecht,D.E.	2016-09-13	EPI1775262|A/mallard/Maine/UGAI16-5418/2016
A/mallard/Maine/UGAI16-5406/2016	A / H3N8	Reeves,A.B.; Ramey,A.M.; Prosser,D.J.; Poulson,R.L.; Stallknecht,D.E.	2016-08-29	EPI1775246|A/mallard/Maine/UGAI16-5406/2016
A/mallard/Maine/UGAI16-5404/2016	A / H3N2	Reeves,A.B.; Ramey,A.M.; Prosser,D.J.; Poulson,R.L.; Stallknecht,D.E.	2016-08-24	EPI1775238|A/mallard/Maine/UGAI16-5404/2016
A/mallard/Maine/UGAI15-7790/2015	A / H3N2	Reeves,A.B.; Ramey,A.M.; Prosser,D.J.; Poulson,R.L.; Stallknecht,D.E.	2015-09-28	EPI1775230|A/mallard/Maine/UGAI15-7790/2015
A/mallard/Maine/UGAI15-7692/2015	A / H3N2	Reeves,A.B.; Ramey,A.M.; Prosser,D.J.; Poulson,R.L.; Stallknecht,D.E.	2015-08-26	EPI1775214|A/mallard/Maine/UGAI15-7692/2015
A/mallard/Maine/UGAI15-7690/2015	A / H3N2	Reeves,A.B.; Ramey,A.M.; Prosser,D.J.; Poulson,R.L.; Stallknecht,D.E.	2015-08-26	EPI1775206|A/mallard/Maine/UGAI15-7690/2015
A/mallard/Maine/UGAI15-7689/2015	A / H3N2	Reeves,A.B.; Ramey,A.M.; Prosser,D.J.; Poulson,R.L.; Stallknecht,D.E.	2015-08-26	EPI1775198|A/mallard/Maine/UGAI15-7689/2015
A/mallard/Maine/UGAI15-7688/2015	A / H3N2	Reeves,A.B.; Ramey,A.M.; Prosser,D.J.; Poulson,R.L.; Stallknecht,D.E.	2015-08-26	EPI1775190|A/mallard/Maine/UGAI15-7688/2015
A/mallard/Maine/UGAI15-7687/2015	A / H3N2	Reeves,A.B.; Ramey,A.M.; Prosser,D.J.; Poulson,R.L.; Stallknecht,D.E.	2015-08-26	EPI1775182|A/mallard/Maine/UGAI15-7687/2015
A/mallard/Maine/UGAI15-7670/2015	A / H3N8	Reeves,A.B.; Ramey,A.M.; Prosser,D.J.; Poulson,R.L.; Stallknecht,D.E.	2015-08-25	EPI1775174|A/mallard/Maine/UGAI15-7670/2015
A/mallard/Maine/UGAI15-7667/2015	A / H3N8	Reeves,A.B.; Ramey,A.M.; Prosser,D.J.; Poulson,R.L.; Stallknecht,D.E.	2015-08-25	EPI1775166|A/mallard/Maine/UGAI15-7667/2015
A/mallard/Maine/UGAI15-7648/2015	A / H3N8	Reeves,A.B.; Ramey,A.M.; Prosser,D.J.; Poulson,R.L.; Stallknecht,D.E.	2015-08-28	EPI1775158|A/mallard/Maine/UGAI15-7648/2015
A/mallard/Maine/ME-Y17-243/2017	A / H3N2	Reeves,A.B.; Ramey,A.M.; Prosser,D.J.; Poulson,R.L.; Stallknecht,D.E.	2017-09-25	EPI1775134|A/mallard/Maine/ME-Y17-243/2017
A/mallard/Maine/ME-Y17-166/2017	A / H3N8	Reeves,A.B.; Ramey,A.M.; Prosser,D.J.; Poulson,R.L.; Stallknecht,D.E.	2017-08-29	EPI1775094|A/mallard/Maine/ME-Y17-166/2017
A/mallard/Maine/ME-Y17-165/2017	A / H3N8	Reeves,A.B.; Ramey,A.M.; Prosser,D.J.; Poulson,R.L.; Stallknecht,D.E.	2017-08-29	EPI1775086|A/mallard/Maine/ME-Y17-165/2017
A/mallard/Maine/ME-Y17-157/2017	A / H3N8	Reeves,A.B.; Ramey,A.M.; Prosser,D.J.; Poulson,R.L.; Stallknecht,D.E.	2017-08-29	EPI1775078|A/mallard/Maine/ME-Y17-157/2017
A/mallard/Maine/ME-Y17-144/2017	A / H3N6	Reeves,A.B.; Ramey,A.M.; Prosser,D.J.; Poulson,R.L.; Stallknecht,D.E.	2017-08-28	EPI1775070|A/mallard/Maine/ME-Y17-144/2017
A/mallard/Maine/ME-Y17-102/2017	A / H3N6	Reeves,A.B.; Ramey,A.M.; Prosser,D.J.; Poulson,R.L.; Stallknecht,D.E.	2017-08-24	EPI1775027|A/mallard/Maine/ME-Y17-102/2017
A/mallard/Maine/ME-Y17-066/2017	A / H3N8	Reeves,A.B.; Ramey,A.M.; Prosser,D.J.; Poulson,R.L.; Stallknecht,D.E.	2017-08-23	EPI1775011|A/mallard/Maine/ME-Y17-066/2017
A/mallard/Maine/ME-Y17-064/2017	A / H3N8	Reeves,A.B.; Ramey,A.M.; Prosser,D.J.; Poulson,R.L.; Stallknecht,D.E.	2017-08-23	EPI1774995|A/mallard/Maine/ME-Y17-064/2017
A/mallard/Minnesota/MN18-WB2-204A/2018	A / H3N8	Ramey,A.M.; Stallknecht,D.E.; Reeves,A.B.	2018-09-15	EPI1773100|A/mallard/Minnesota/MN18-WB2-204A/2018
A/mallard/Minnesota/MN18-WB2-200A/2018	A / H3N8	Ramey,A.M.; Stallknecht,D.E.; Reeves,A.B.	2018-09-15	EPI1773092|A/mallard/Minnesota/MN18-WB2-200A/2018
A/mallard/Minnesota/MN18-WB2-162A/2018	A / H3N8	Ramey,A.M.; Stallknecht,D.E.; Reeves,A.B.	2018-09-11	EPI1773037|A/mallard/Minnesota/MN18-WB2-162A/2018
A/mallard/Minnesota/MN18-WB2-127A/2018	A / H3N8	Ramey,A.M.; Stallknecht,D.E.; Reeves,A.B.	2018-09-11	EPI1772998|A/mallard/Minnesota/MN18-WB2-127A/2018
A/mallard/Minnesota/MN18-WB1-105A/2018	A / H3N8	Ramey,A.M.; Stallknecht,D.E.; Reeves,A.B.	2018-09-11	EPI1772990|A/mallard/Minnesota/MN18-WB1-105A/2018
A/mallard/Minnesota/MN18-WB1-103A/2018	A / H3N8	Ramey,A.M.; Stallknecht,D.E.; Reeves,A.B.	2018-09-11	EPI1772982|A/mallard/Minnesota/MN18-WB1-103A/2018
A/mallard/Minnesota/MN18-WB1-095A/2018	A / H3N8	Ramey,A.M.; Stallknecht,D.E.; Reeves,A.B.	2018-09-11	EPI1772966|A/mallard/Minnesota/MN18-WB1-095A/2018
A/mallard/Minnesota/MN18-WB1-087B/2018	A / H3N8	Ramey,A.M.; Stallknecht,D.E.; Reeves,A.B.	2018-09-10	EPI1772958|A/mallard/Minnesota/MN18-WB1-087B/2018
A/mallard/Minnesota/MN18-WB1-087A/2018	A / H3N8	Ramey,A.M.; Stallknecht,D.E.; Reeves,A.B.	2018-09-10	EPI1772950|A/mallard/Minnesota/MN18-WB1-087A/2018
A/mallard/Minnesota/MN18-WB1-075B/2018	A / H3N6	Ramey,A.M.; Stallknecht,D.E.; Reeves,A.B.	2018-09-10	EPI1772934|A/mallard/Minnesota/MN18-WB1-075B/2018
A/mallard/Minnesota/MN18-WB1-075A/2018	A / H3N6	Ramey,A.M.; Stallknecht,D.E.; Reeves,A.B.	2018-09-10	EPI1772926|A/mallard/Minnesota/MN18-WB1-075A/2018
A/mallard/Minnesota/MN18-WB1-065A/2018	A / H3N8	Ramey,A.M.; Stallknecht,D.E.; Reeves,A.B.	2018-09-10	EPI1772918|A/mallard/Minnesota/MN18-WB1-065A/2018
A/mallard/Alaska/AK18-WB1-048B/2018	A / H3N8	Ramey,A.M.; Stallknecht,D.E.; Reeves,A.B.	2018-09-11	EPI1772814|A/mallard/Alaska/AK18-WB1-048B/2018
A/mallard/Alaska/AK18-WB1-048A/2018	A / H3N8	Ramey,A.M.; Stallknecht,D.E.; Reeves,A.B.	2018-09-11	EPI1772806|A/mallard/Alaska/AK18-WB1-048A/2018
A/mallard/Alaska/AK18-WB2-185A/2018	A / H3N8	Ramey,A.M.; Stallknecht,D.E.; Reeves,A.B.	2018-10-03	EPI1772654|A/mallard/Alaska/AK18-WB2-185A/2018
A/Mallard/Russia_Primorje/182/2019	A / H3N8	Mine, J.; Uchida, Y.; Saito, T.; Shestopalov, A.; Dubovitskiy, N.; Sobolev, I.; Derko, A.; Alekseev, A.; Sharshov, K.	2019-10-18	EPI1657009|A/Mallard/Russia_Primorje/182/2019(ha)
A/mallard/Omsk Region/63/2019	A / H3N8	Mine, J.; Uchida, Y.; Saito, T.; Shestopalov, A.; Dubovitskiy, N.; Sobolev, I.; Derko, A.; Alekseev, A.; Sharshov, K.	2019-08-31	EPI1638476|A/mallard/Omsk Region/63/2019(ha)
A/Mallard/Nevada/D1511740/2015	A / H3N8	Rejmanek,D.; Crossley,B.	2015-08-26	EPI1549600|A/Mallard/Nevada/D1511740/2015
A/northern pintail/Alaska/UGAI16-5343/2016	A / H3N8	Reeves,A.B.; Ramey,A.M.; Poulson,R.L.; Stallknecht,D.E.	2016-10-13	EPI1903886|A/northern pintail/Alaska/UGAI16-5343/2016
A/northern pintail/Alaska/UGAI16-4607/2016	A / H3N8	Reeves,A.B.; Ramey,A.M.; Poulson,R.L.; Stallknecht,D.E.	2016-09-20	EPI1903840|A/northern pintail/Alaska/UGAI16-4607/2016
A/northern pintail/Alaska/UGAI16-4606/2016	A / H3N8	Reeves,A.B.; Ramey,A.M.; Poulson,R.L.; Stallknecht,D.E.	2016-09-20	EPI1903832|A/northern pintail/Alaska/UGAI16-4606/2016
A/northern pintail/Alaska/AK18-WB1-098A/2018	A / H3N6	Ramey,A.M.; Stallknecht,D.E.; Reeves,A.B.	2018-10-01	EPI1773140|A/northern pintail/Alaska/AK18-WB1-098A/2018
A/northern pintail/Alaska/AK18-WB1-023A/2018	A / H3N8	Ramey,A.M.; Stallknecht,D.E.; Reeves,A.B.	2018-09-07	EPI1772641|A/northern pintail/Alaska/AK18-WB1-023A/2018
A/Northern_Pintail/Russia_Primorje/298/2019	A / H3N8	Mine, J.; Uchida, Y.; Saito, T.; Shestopalov, A.; Dubovitskiy, N.; Sobolev, I.; Derko, A.; Alekseev, A.; Sharshov, K.	2019-10-27	EPI1657099|A/Northern_Pintail/Russia_Primorje/298/2019(ha)
A/greylag goose/North-Kazakhstan/62/2019	A / H3N8	Sultankulova,K.; Burashev,Y.; Melisbek,A.; Issabek,A.	2019-10-20	EPI1790211|A/greylag goose/North-Kazakhstan/62/2019
A/mallard/Alberta/595/2017	A / H3N8	Dpcc,C.D.	2017-08-13	EPI1565658|A/mallard/Alberta/595/2017
A/mallard/Alberta/587/2017	A / H3N8	Dpcc,C.D.	2017-08-13	EPI1565651|A/mallard/Alberta/587/2017
A/emperor goose/Alaska/UGAI15-8463/2015	A / H3N7	Ramey,A.M.; Stallknecht,D.E.; Reeves,A.B.	2015-12-17	EPI1565911|A/emperor goose/Alaska/UGAI15-8463/2015
A/emperor goose/Alaska/UGAI15-8461/2015	A / H3N7	Ramey,A.M.; Stallknecht,D.E.; Reeves,A.B.	2015-12-17	EPI1565903|A/emperor goose/Alaska/UGAI15-8461/2015
A/emperor goose/Alaska/UGAI15-8448/2015	A / H3N3	Ramey,A.M.; Stallknecht,D.E.; Reeves,A.B.	2015-12-16	EPI1565887|A/emperor goose/Alaska/UGAI15-8448/2015
A/emperor goose/Alaska/UGAI15-8446/2015	A / H3N3	Ramey,A.M.; Stallknecht,D.E.; Reeves,A.B.	2015-12-16	EPI1565879|A/emperor goose/Alaska/UGAI15-8446/2015
A/emperor goose/Alaska/UGAI15-8445/2015	A / H3N7	Ramey,A.M.; Stallknecht,D.E.; Reeves,A.B.	2015-12-15	EPI1565871|A/emperor goose/Alaska/UGAI15-8445/2015
A/emperor goose/Alaska/UGAI15-8444/2015	A / H3N7	Ramey,A.M.; Stallknecht,D.E.; Reeves,A.B.	2015-12-15	EPI1565863|A/emperor goose/Alaska/UGAI15-8444/2015
A/emperor goose/Alaska/UGAI15-8440/2015	A / H3N7	Ramey,A.M.; Stallknecht,D.E.; Reeves,A.B.	2015-12-15	EPI1565855|A/emperor goose/Alaska/UGAI15-8440/2015
A/emperor goose/Alaska/UGAI15-8436/2015	A / H3N7	Ramey,A.M.; Stallknecht,D.E.; Reeves,A.B.	2015-12-15	EPI1565847|A/emperor goose/Alaska/UGAI15-8436/2015
A/emperor goose/Alaska/UGAI15-8435/2015	A / H3N7	Ramey,A.M.; Stallknecht,D.E.; Reeves,A.B.	2015-12-14	EPI1565839|A/emperor goose/Alaska/UGAI15-8435/2015
A/emperor goose/Alaska/UGAI15-8432/2015	A / H3N7	Ramey,A.M.; Stallknecht,D.E.; Reeves,A.B.	2015-12-14	EPI1565831|A/emperor goose/Alaska/UGAI15-8432/2015
A/American black duck/Maine/UGAI16-5433/2016	A / H3N8	Reeves,A.B.; Ramey,A.M.; Prosser,D.J.; Poulson,R.L.; Stallknecht,D.E.	2016-09-13	EPI1774798|A/American black duck/Maine/UGAI16-5433/2016
A/American black duck/Maine/UGAI16-5397/2016	A / H3N8	Reeves,A.B.; Ramey,A.M.; Prosser,D.J.; Poulson,R.L.; Stallknecht,D.E.	2016-08-19	EPI1774782|A/American black duck/Maine/UGAI16-5397/2016
A/American black duck/Maine/UGAI15-7795/2015	A / H3N2	Reeves,A.B.; Ramey,A.M.; Prosser,D.J.; Poulson,R.L.; Stallknecht,D.E.	2015-09-28	EPI1774774|A/American black duck/Maine/UGAI15-7795/2015
A/American black duck/Maine/UGAI15-7694/2015	A / H3N2	Reeves,A.B.; Ramey,A.M.; Prosser,D.J.; Poulson,R.L.; Stallknecht,D.E.	2015-08-26	EPI1774766|A/American black duck/Maine/UGAI15-7694/2015
A/American black duck/Maine/ME-Y17-170/2017	A / H3N8	Reeves,A.B.; Ramey,A.M.; Prosser,D.J.; Poulson,R.L.; Stallknecht,D.E.	2017-08-29	EPI1774726|A/American black duck/Maine/ME-Y17-170/2017
A/red knot/Delaware Bay/598/2017	A / H3N8		2017-05-24	EPI1309329|A/red knot/Delaware Bay/598/2017
A/muscovy duck/Vietnam/LBM946/2017	A / H3N3	Soda,K.; Kashiwabara,M.; Hotta,K.; Ung,H.T.; Nguyen,K.H.; Ito,H.; Le,Q.M.; Ito,T.	2017-01-12	EPI1583200|A/muscovy duck/Vietnam/LBM946/2017
A/ruddy duck/Nevada/AH0006859/2015	A / H3N8	Xu,Y.; Ramey,A.M.; Bowman,A.S.; DeLiberto,T.J.; Killian,M.L.; Krauss,S.; Nolting,J.M.; Torchetti,M.K.; Reeves,A.B.; Webby,R.J.; Stallknecht,D.E.; Wan,X.F.; Crossley,B.	2015-01-23	EPI952603|A/ruddy duck/Nevada/AH0006859/2015
A/sanderling/Delaware Bay/348/2017	A / H3N8		2017-05-21	EPI1223909|A/sanderling/Delaware Bay/348/2017
A/sanderling/Delaware Bay/426/2016	A / H3N8		2016-05-24	EPI1073005|A/sanderling/Delaware Bay/426/2016
A/laughing gull/New Jersey/UGAI17-2801/2017	A / H3N8	Tan,G.; Pickett,B.; Fedorova,N.; Amedeo,P.; Isom,R.; Hu,L.; Christensen,J.; Durbin,A.; Williams,T.; Arumemi,F.; Poulson,R.; Bao,Y.; Sanders,R.; Zhdanov,S.; Kiryutin,B.; Lipman,D.J.; Tatusova,T.; Hatcher,E.; Stallknecht,D.	2017-05-22	EPI1219867|A/laughing gull/New Jersey/UGAI17-2801/2017
A/Green-winged teal(Anas crecca)/South Korea/KNU2019-57/2019	A / H3N8	Indira,T.; Bao,D.T.; Vui,H.T.; Park,H.; Yeo,S.J.; Sung,H.W.	2019-10-28	EPI1903918|A/Green-winged teal(Anas crecca)/South Korea/KNU2019-57/2019
A/green-winged teal/Alaska/UGAI16-4610/2016	A / H3N8	Reeves,A.B.; Ramey,A.M.; Poulson,R.L.; Stallknecht,D.E.	2016-09-21	EPI1903824|A/green-winged teal/Alaska/UGAI16-4610/2016
A/green-winged teal/Alaska/UGAI16-4602/2016	A / H3N8	Reeves,A.B.; Ramey,A.M.; Poulson,R.L.; Stallknecht,D.E.	2016-09-15	EPI1903816|A/green-winged teal/Alaska/UGAI16-4602/2016
A/green-winged teal/Alaska/UGAI16-4600/2016	A / H3N8	Reeves,A.B.; Ramey,A.M.; Poulson,R.L.; Stallknecht,D.E.	2016-09-14	EPI1903808|A/green-winged teal/Alaska/UGAI16-4600/2016
A/Green-winged teal(Anas crecca)/South Korea/KNU2019-72/2019	A / H3N8	Indira,T.; Bao,D.T.; Vui,H.T.; Park,H.; Yeo,S.J.; Sung,H.W.	2019-11-06	EPI1902782|A/Green-winged teal(Anas crecca)/South Korea/KNU2019-72/2019
A/Green-winged teal/Mexico/HA_UIFMVZ465/2017	A / H3N2	Mateus-Anzola,J.; Gaytan-Cruz,L.; Montoya-Carrillo,C.; Sanchez-Betancourt,J.I.; Zarza,H.; Segura-Velazquez,R.; Ojeda-Flores,R.; Bautista-Martinez,R.	2017-01-22	EPI1780215|A/Green-winged teal/Mexico/HA_UIFMVZ465/2017
A/Green-winged teal/Mexico/HA_UIFMVZ456/2017	A / H3N2	Mateus-Anzola,J.; Gaytan-Cruz,L.; Montoya-Carrillo,C.; Sanchez-Betancourt,J.I.; Zarza,H.; Segura-Velazquez,R.; Ojeda-Flores,R.; Carrillo-Montoya,C.; Bautista-Martinez,R.	2017-01-22	EPI1780185|A/Green-winged teal/Mexico/HA_UIFMVZ456/2017
A/Green-winged teal/Mexico/HA_UIFMVZ169/2016	A / H3N2	Mateus-Anzola,J.; Gaytan-Cruz,L.; Montoya-Carrillo,C.; Sanchez-Betancourt,J.I.; Zarza,H.; Segura-Velazquez,R.; Ojeda-Flores,R.; Bautista-Martinez,R.	2016-12-04	EPI1780177|A/Green-winged teal/Mexico/HA_UIFMVZ169/2016
A/green-winged teal/Alaska/AK18-WB2-203A/2018	A / H3N8	Ramey,A.M.; Stallknecht,D.E.; Reeves,A.B.	2018-10-06	EPI1772798|A/green-winged teal/Alaska/AK18-WB2-203A/2018
A/green-winged teal/Alaska/AK18-WB2-171B/2018	A / H3N8	Ramey,A.M.; Stallknecht,D.E.; Reeves,A.B.	2018-09-15	EPI1772790|A/green-winged teal/Alaska/AK18-WB2-171B/2018
A/green-winged teal/Alaska/AK18-WB1-066A/2018	A / H3N6	Ramey,A.M.; Stallknecht,D.E.; Reeves,A.B.	2018-09-21	EPI1772782|A/green-winged teal/Alaska/AK18-WB1-066A/2018
A/green-winged teal/Alaska/AK18-WB1-037A/2018	A / H3N8	Ramey,A.M.; Stallknecht,D.E.; Reeves,A.B.	2018-09-09	EPI1772775|A/green-winged teal/Alaska/AK18-WB1-037A/2018
A/green-winged teal/Alaska/AK18-WB1-033A/2018	A / H3N8	Ramey,A.M.; Stallknecht,D.E.; Reeves,A.B.	2018-09-09	EPI1772766|A/green-winged teal/Alaska/AK18-WB1-033A/2018
A/northern shoveler/North-Kazakhstan/20/2018	A / H3N8	Sultankulova,K.; Burashev,Y.; Melisbek,A.; Issabek,A.	2018-10-04	EPI1790215|A/northern shoveler/North-Kazakhstan/20/2018
A/ruddy turnstone/Delaware Bay/429/2018	A / H3N1	Woodard,K.; Turner,J.C.; Franks,J.; Friedman,K.; Kercher,L.; Webby,R.J.	2018-05-22	EPI1530543|A/ruddy turnstone/Delaware Bay/429/2018
A/ruddy turnstone/Delaware Bay/347/2018	A / H3N8	Woodard,K.; Turner,J.C.; Franks,J.; Friedman,K.; Kercher,L.; Webby,R.J.	2018-05-22	EPI1530516|A/ruddy turnstone/Delaware Bay/347/2018
A/ruddy turnstone/Delaware Bay/265/2018	A / H3N8	Woodard,K.; Turner,J.C.; Franks,J.; Friedman,K.; Kercher,L.; Webby,R.J.	2018-05-21	EPI1530487|A/ruddy turnstone/Delaware Bay/265/2018
A/ruddy turnstone/Delaware Bay/240/2018	A / H3N1	Woodard,K.; Turner,J.C.; Franks,J.; Friedman,K.; Kercher,L.; Webby,R.J.	2018-05-21	EPI1530478|A/ruddy turnstone/Delaware Bay/240/2018
A/ruddy turnstone/Delaware Bay/238/2018	A / H3N1	Woodard,K.; Turner,J.C.; Franks,J.; Friedman,K.; Kercher,L.; Webby,R.J.	2018-05-21	EPI1530458|A/ruddy turnstone/Delaware Bay/238/2018
A/ruddy turnstone/Delaware Bay/354/2018	A / H3N8	Woodard,K.; Turner,J.C.; Franks,J.; Friedman,K.; Kercher,L.; Webby,R.J.	2018-05-22	EPI1530333|A/ruddy turnstone/Delaware Bay/354/2018
A/ruddy turnstone/Delaware Bay/286/2018	A / H3N1	Woodard,K.; Turner,J.C.; Franks,J.; Friedman,K.; Kercher,L.; Webby,R.J.	2018-05-22	EPI1530319|A/ruddy turnstone/Delaware Bay/286/2018
A/ruddy turnstone/Delaware Bay/321/2018	A / H3N1	Woodard,K.; Turner,J.C.; Franks,J.; Friedman,K.; Kercher,L.; Webby,R.J.	2018-05-22	EPI1530295|A/ruddy turnstone/Delaware Bay/321/2018
A/ruddy turnstone/Delaware Bay/298/2018	A / H3N1	Woodard,K.; Turner,J.C.; Franks,J.; Friedman,K.; Kercher,L.; Webby,R.J.	2018-05-22	EPI1530170|A/ruddy turnstone/Delaware Bay/298/2018
A/ruddy turnstone/Delaware Bay/633/2018	A / H3N1	Woodard,K.; Turner,J.C.; Franks,J.; Friedman,K.; Kercher,L.; Webby,R.J.	2018-05-20	EPI1530116|A/ruddy turnstone/Delaware Bay/633/2018
A/ruddy turnstone/Delaware Bay/606/2017	A / H3N8		2017-05-24	EPI1309311|A/ruddy turnstone/Delaware Bay/606/2017
A/ruddy turnstone/Delaware Bay/607/2017	A / H3N8		2017-05-24	EPI1309320|A/ruddy turnstone/Delaware Bay/607/2017
A/ruddy turnstone/Delaware Bay/596/2017	A / H3N8		2017-05-24	EPI1309324|A/ruddy turnstone/Delaware Bay/596/2017
A/ruddy turnstone/New Jersey/UGAI17-2983/2017	A / H3N7	Tan,G.; Pickett,B.; Fedorova,N.; Amedeo,P.; Isom,R.; Hu,L.; Christensen,J.; Durbin,A.; Williams,T.; Arumemi,F.; Poulson,R.; Bao,Y.; Sanders,R.; Zhdanov,S.; Kiryutin,B.; Lipman,D.J.; Tatusova,T.; Hatcher,E.; Stallknecht,D.	2017-05-27	EPI1228591|A/ruddy turnstone/New Jersey/UGAI17-2983/2017
A/ruddy turnstone/New Jersey/UGAI17-2936/2017	A / H3N7	Tan,G.; Pickett,B.; Fedorova,N.; Amedeo,P.; Isom,R.; Hu,L.; Christensen,J.; Durbin,A.; Williams,T.; Arumemi,F.; Poulson,R.; Bao,Y.; Sanders,R.; Zhdanov,S.; Kiryutin,B.; Lipman,D.J.; Tatusova,T.; Hatcher,E.; Stallknecht,D.	2017-05-24	EPI1228514|A/ruddy turnstone/New Jersey/UGAI17-2936/2017
A/ruddy turnstone/New Jersey/UGAI17-2928/2017	A / H3N8	Tan,G.; Pickett,B.; Fedorova,N.; Amedeo,P.; Isom,R.; Hu,L.; Christensen,J.; Durbin,A.; Williams,T.; Arumemi,F.; Poulson,R.; Bao,Y.; Sanders,R.; Zhdanov,S.; Kiryutin,B.; Lipman,D.J.; Tatusova,T.; Hatcher,E.; Stallknecht,D.	2017-05-24	EPI1228513|A/ruddy turnstone/New Jersey/UGAI17-2928/2017
A/ruddy turnstone/New Jersey/UGAI17-2912/2017	A / H3N2	Tan,G.; Pickett,B.; Fedorova,N.; Amedeo,P.; Isom,R.; Hu,L.; Christensen,J.; Durbin,A.; Williams,T.; Arumemi,F.; Poulson,R.; Bao,Y.; Sanders,R.; Zhdanov,S.; Kiryutin,B.; Lipman,D.J.; Tatusova,T.; Hatcher,E.; Stallknecht,D.	2017-05-24	EPI1228554|A/ruddy turnstone/New Jersey/UGAI17-2912/2017
A/ruddy turnstone/New Jersey/UGAI17-2902/2017	A / H3N8	Tan,G.; Pickett,B.; Fedorova,N.; Amedeo,P.; Isom,R.; Hu,L.; Christensen,J.; Durbin,A.; Williams,T.; Arumemi,F.; Poulson,R.; Bao,Y.; Sanders,R.; Zhdanov,S.; Kiryutin,B.; Lipman,D.J.; Tatusova,T.; Hatcher,E.; Stallknecht,D.	2017-05-24	EPI1228547|A/ruddy turnstone/New Jersey/UGAI17-2902/2017
A/ruddy turnstone/New Jersey/UGAI17-2901/2017	A / H3N2	Tan,G.; Pickett,B.; Fedorova,N.; Amedeo,P.; Isom,R.; Hu,L.; Christensen,J.; Durbin,A.; Williams,T.; Arumemi,F.; Poulson,R.; Bao,Y.; Sanders,R.; Zhdanov,S.; Kiryutin,B.; Lipman,D.J.; Tatusova,T.; Hatcher,E.; Stallknecht,D.	2017-05-24	EPI1228508|A/ruddy turnstone/New Jersey/UGAI17-2901/2017
A/ruddy turnstone/New Jersey/UGAI17-2892/2017	A / H3N2	Tan,G.; Pickett,B.; Fedorova,N.; Amedeo,P.; Isom,R.; Hu,L.; Christensen,J.; Durbin,A.; Williams,T.; Arumemi,F.; Poulson,R.; Bao,Y.; Sanders,R.; Zhdanov,S.; Kiryutin,B.; Lipman,D.J.; Tatusova,T.; Hatcher,E.; Stallknecht,D.	2017-05-24	EPI1228507|A/ruddy turnstone/New Jersey/UGAI17-2892/2017
A/ruddy turnstone/New Jersey/UGAI17-2787/2017	A / H3N8	Tan,G.; Pickett,B.; Fedorova,N.; Amedeo,P.; Isom,R.; Hu,L.; Christensen,J.; Durbin,A.; Williams,T.; Arumemi,F.; Poulson,R.; Bao,Y.; Sanders,R.; Zhdanov,S.; Kiryutin,B.; Lipman,D.J.; Tatusova,T.; Hatcher,E.; Stallknecht,D.	2017-05-22	EPI1228506|A/ruddy turnstone/New Jersey/UGAI17-2787/2017
A/ruddy turnstone/New Jersey/UGAI17-2786/2017	A / H3N2	Tan,G.; Pickett,B.; Fedorova,N.; Amedeo,P.; Isom,R.; Hu,L.; Christensen,J.; Durbin,A.; Williams,T.; Arumemi,F.; Poulson,R.; Bao,Y.; Sanders,R.; Zhdanov,S.; Kiryutin,B.; Lipman,D.J.; Tatusova,T.; Hatcher,E.; Stallknecht,D.	2017-05-22	EPI1228505|A/ruddy turnstone/New Jersey/UGAI17-2786/2017
A/ruddy turnstone/New Jersey/UGAI17-2784/2017	A / H3N8	Tan,G.; Pickett,B.; Fedorova,N.; Amedeo,P.; Isom,R.; Hu,L.; Christensen,J.; Durbin,A.; Williams,T.; Arumemi,F.; Poulson,R.; Bao,Y.; Sanders,R.; Zhdanov,S.; Kiryutin,B.; Lipman,D.J.; Tatusova,T.; Hatcher,E.; Stallknecht,D.	2017-05-22	EPI1228495|A/ruddy turnstone/New Jersey/UGAI17-2784/2017
A/ruddy turnstone/New Jersey/UGAI17-2778/2017	A / H3N2	Tan,G.; Pickett,B.; Fedorova,N.; Amedeo,P.; Isom,R.; Hu,L.; Christensen,J.; Durbin,A.; Williams,T.; Arumemi,F.; Poulson,R.; Bao,Y.; Sanders,R.; Zhdanov,S.; Kiryutin,B.; Lipman,D.J.; Tatusova,T.; Hatcher,E.; Stallknecht,D.	2017-05-22	EPI1228481|A/ruddy turnstone/New Jersey/UGAI17-2778/2017
A/ruddy turnstone/New Jersey/UGAI17-2777/2017	A / H3N2	Tan,G.; Pickett,B.; Fedorova,N.; Amedeo,P.; Isom,R.; Hu,L.; Christensen,J.; Durbin,A.; Williams,T.; Arumemi,F.; Poulson,R.; Bao,Y.; Sanders,R.; Zhdanov,S.; Kiryutin,B.; Lipman,D.J.; Tatusova,T.; Hatcher,E.; Stallknecht,D.	2017-05-22	EPI1228474|A/ruddy turnstone/New Jersey/UGAI17-2777/2017
A/ruddy turnstone/New Jersey/UGAI17-2773/2017	A / H3N2	Tan,G.; Pickett,B.; Fedorova,N.; Amedeo,P.; Isom,R.; Hu,L.; Christensen,J.; Durbin,A.; Williams,T.; Arumemi,F.; Poulson,R.; Bao,Y.; Sanders,R.; Zhdanov,S.; Kiryutin,B.; Lipman,D.J.; Tatusova,T.; Hatcher,E.; Stallknecht,D.	2017-05-22	EPI1228460|A/ruddy turnstone/New Jersey/UGAI17-2773/2017
A/ruddy turnstone/New Jersey/UGAI17-2771/2017	A / H3N8	Tan,G.; Pickett,B.; Fedorova,N.; Amedeo,P.; Isom,R.; Hu,L.; Christensen,J.; Durbin,A.; Williams,T.; Arumemi,F.; Poulson,R.; Bao,Y.; Sanders,R.; Zhdanov,S.; Kiryutin,B.; Lipman,D.J.; Tatusova,T.; Hatcher,E.; Stallknecht,D.	2017-05-22	EPI1228439|A/ruddy turnstone/New Jersey/UGAI17-2771/2017
A/ruddy turnstone/New Jersey/UGAI17-2769/2017	A / H3N2	Tan,G.; Pickett,B.; Fedorova,N.; Amedeo,P.; Isom,R.; Hu,L.; Christensen,J.; Durbin,A.; Williams,T.; Arumemi,F.; Poulson,R.; Bao,Y.; Sanders,R.; Zhdanov,S.; Kiryutin,B.; Lipman,D.J.; Tatusova,T.; Hatcher,E.; Stallknecht,D.	2017-05-22	EPI1228340|A/ruddy turnstone/New Jersey/UGAI17-2769/2017
A/ruddy turnstone/New Jersey/UGAI17-2766/2017	A / H3N2	Tan,G.; Pickett,B.; Fedorova,N.; Amedeo,P.; Isom,R.; Hu,L.; Christensen,J.; Durbin,A.; Williams,T.; Arumemi,F.; Poulson,R.; Bao,Y.; Sanders,R.; Zhdanov,S.; Kiryutin,B.; Lipman,D.J.; Tatusova,T.; Hatcher,E.; Stallknecht,D.	2017-05-22	EPI1228408|A/ruddy turnstone/New Jersey/UGAI17-2766/2017
A/ruddy turnstone/New Jersey/UGAI17-2729/2017	A / H3N8	Tan,G.; Pickett,B.; Fedorova,N.; Amedeo,P.; Isom,R.; Hu,L.; Christensen,J.; Durbin,A.; Williams,T.; Arumemi,F.; Poulson,R.; Bao,Y.; Sanders,R.; Zhdanov,S.; Kiryutin,B.; Lipman,D.J.; Tatusova,T.; Hatcher,E.; Stallknecht,D.	2017-05-19	EPI1228337|A/ruddy turnstone/New Jersey/UGAI17-2729/2017
A/ruddy turnstone/New Jersey/UGAI17-2640/2017	A / H3N8	Tan,G.; Pickett,B.; Fedorova,N.; Amedeo,P.; Isom,R.; Hu,L.; Christensen,J.; Durbin,A.; Williams,T.; Arumemi,F.; Poulson,R.; Bao,Y.; Sanders,R.; Zhdanov,S.; Kiryutin,B.; Lipman,D.J.; Tatusova,T.; Hatcher,E.; Stallknecht,D.	2017-05-19	EPI1228334|A/ruddy turnstone/New Jersey/UGAI17-2640/2017
A/ruddy turnstone/New Jersey/UGAI17-2624/2017	A / H3N8	Tan,G.; Pickett,B.; Fedorova,N.; Amedeo,P.; Isom,R.; Hu,L.; Christensen,J.; Durbin,A.; Williams,T.; Arumemi,F.; Poulson,R.; Bao,Y.; Sanders,R.; Zhdanov,S.; Kiryutin,B.; Lipman,D.J.; Tatusova,T.; Hatcher,E.; Stallknecht,D.	2017-05-19	EPI1228333|A/ruddy turnstone/New Jersey/UGAI17-2624/2017
A/ruddy turnstone/Delaware Bay/329/2017	A / H3N8		2017-05-21	EPI1224246|A/ruddy turnstone/Delaware Bay/329/2017
A/ruddy turnstone/Delaware Bay/386/2017	A / H3N8		2017-05-21	EPI1224237|A/ruddy turnstone/Delaware Bay/386/2017
A/ruddy turnstone/Delaware Bay/393/2017	A / H3N8		2017-05-21	EPI1224240|A/ruddy turnstone/Delaware Bay/393/2017
A/ruddy turnstone/New Jersey/UGAI17-2756/2017	A / H3N8	Tan,G.; Pickett,B.; Fedorova,N.; Amedeo,P.; Isom,R.; Hu,L.; Christensen,J.; Durbin,A.; Williams,T.; Arumemi,F.; Poulson,R.; Bao,Y.; Sanders,R.; Zhdanov,S.; Kiryutin,B.; Lipman,D.J.; Tatusova,T.; Hatcher,E.; Stallknecht,D.	2017-05-19	EPI1219866|A/ruddy turnstone/New Jersey/UGAI17-2756/2017
A/ruddy turnstone/New Jersey/UGAI17-2293/2017	A / H3N8	Tan,G.; Pickett,B.; Fedorova,N.; Amedeo,P.; Isom,R.; Hu,L.; Christensen,J.; Durbin,A.; Williams,T.; Arumemi,F.; Poulson,R.; Bao,Y.; Sanders,R.; Zhdanov,S.; Kiryutin,B.; Lipman,D.J.; Tatusova,T.; Hatcher,E.; Stallknecht,D.	2017-05-16	EPI1219792|A/ruddy turnstone/New Jersey/UGAI17-2293/2017
A/ruddy turnstone/Delaware Bay/297/2017	A / H3N8		2017-05-21	EPI1213940|A/ruddy turnstone/Delaware Bay/297/2017
A/ruddy turnstons/Delaware Bay/325/2017	A / H3N8		2017-05-21	EPI1213945|A/ruddy turnstons/Delaware Bay/325/2017
A/ruddy turnstone/Delaware Bay/296/2017	A / H3N8		2017-05-21	EPI1223891|A/ruddy turnstone/Delaware Bay/296/2017
A/ruddy turnstone/Delaware Bay/283/2017	A / H3N8		2017-05-21	EPI1213939|A/ruddy turnstone/Delaware Bay/283/2017
A/ruddy turnstone/Delaware Bay/243/2017	A / H3N8		2017-05-21	EPI1213923|A/ruddy turnstone/Delaware Bay/243/2017
A/ruddy turnstone/Delaware Bay/270/2017	A / H3N8		2017-05-21	EPI1200998|A/ruddy turnstone/Delaware Bay/270/2017
A/ruddy turnstone/Delaware Bay/122/2017	A / H3N8		2017-05-20	EPI1200999|A/ruddy turnstone/Delaware Bay/122/2017
A/ruddy turnstone/Delaware Bay/193/2017	A / H3N8		2017-05-21	EPI1201009|A/ruddy turnstone/Delaware Bay/193/2017
A/ruddy turnstone/Delaware Bay/141/2017	A / H3N8		2017-05-20	EPI1201005|A/ruddy turnstone/Delaware Bay/141/2017
A/ruddy turnstone/New Jersey/UGAI16-1244/2016	A / H3N8	Pickett,B.; Fedorova,N.; Puri,V.; Shrivastava,S.; Amedeo,P.; Isom,R.; Hu,L.; Durbin,A.; Rocchi,I.; Williams,T.; Poulson,R.L.; Bao,Y.; Sanders,R.; Zhdanov,S.; Kiryutin,B.; Lipman,D.J.; Tatusova,T.; Stallknecht,D.E.	2016-05-18	EPI1066771|A/ruddy turnstone/New Jersey/UGAI16-1244/2016
A/ruddy turnstone/New Jersey/UGAI16-1296/2016	A / H3N5	Pickett,B.; Fedorova,N.; Puri,V.; Shrivastava,S.; Amedeo,P.; Isom,R.; Hu,L.; Durbin,A.; Rocchi,I.; Williams,T.; Poulson,R.L.; Bao,Y.; Sanders,R.; Zhdanov,S.; Kiryutin,B.; Lipman,D.J.; Tatusova,T.; Stallknecht,D.E.	2016-05-18	EPI1066683|A/ruddy turnstone/New Jersey/UGAI16-1296/2016
A/ruddy turnstone/New Jersey/UGAI16-1289/2016	A / H3N8	Pickett,B.; Fedorova,N.; Puri,V.; Shrivastava,S.; Amedeo,P.; Isom,R.; Hu,L.; Durbin,A.; Rocchi,I.; Williams,T.; Poulson,R.L.; Bao,Y.; Sanders,R.; Zhdanov,S.; Kiryutin,B.; Lipman,D.J.; Tatusova,T.; Stallknecht,D.E.	2016-05-18	EPI1066636|A/ruddy turnstone/New Jersey/UGAI16-1289/2016
A/ruddy turnstone/Delaware Bay/425/2016	A / H3N8		2016-05-24	EPI1038199|A/ruddy turnstone/Delaware Bay/425/2016
A/ruddy turnstone/Delaware Bay/368/2016	A / H3N4		2016-05-24	EPI1071745|A/ruddy turnstone/Delaware Bay/368/2016
A/ruddy turnstone/Delaware Bay/144/2016	A / H3N8		2016-05-23	EPI1038133|A/ruddy turnstone/Delaware Bay/144/2016
A/ruddy turnstone/South Carolina/UGAI18-895/2018	A / H3N8	Tan,G.; Fedorova,N.; Amedeo,P.; Isom,R.; Hu,L.; Christensen,J.; Miller,J.; Durbin,A.; Williams,T.; Cadiz,C.; Stallknecht,D.; Poulson,R.	2018-05-23	EPI1790190|A/ruddy turnstone/South Carolina/UGAI18-895/2018
A/ruddy turnstone/South Carolina/UGAI18-1224/2018	A / H3N1	Tan,G.; Fedorova,N.; Amedeo,P.; Isom,R.; Hu,L.; Christensen,J.; Miller,J.; Durbin,A.; Williams,T.; Cadiz,C.; Stallknecht,D.; Poulson,R.	2018-05-23	EPI1790142|A/ruddy turnstone/South Carolina/UGAI18-1224/2018
A/ruddy turnstone/Georgia/UGAI18-788/2018	A / H3N8	Tan,G.; Fedorova,N.; Amedeo,P.; Isom,R.; Hu,L.; Christensen,J.; Miller,J.; Durbin,A.; Williams,T.; Cadiz,C.; Stallknecht,D.; Poulson,R.	2018-05-03	EPI1790078|A/ruddy turnstone/Georgia/UGAI18-788/2018
A/ruddy turnstone/Georgia/UGAI18-782/2018	A / H3N8	Tan,G.; Fedorova,N.; Amedeo,P.; Isom,R.; Hu,L.; Christensen,J.; Miller,J.; Durbin,A.; Williams,T.; Cadiz,C.; Stallknecht,D.; Poulson,R.	2018-05-03	EPI1790070|A/ruddy turnstone/Georgia/UGAI18-782/2018
A/ruddy turnstone/Georgia/UGAI18-765/2018	A / H3N8	Tan,G.; Fedorova,N.; Amedeo,P.; Isom,R.; Hu,L.; Christensen,J.; Miller,J.; Durbin,A.; Williams,T.; Cadiz,C.; Stallknecht,D.; Poulson,R.	2018-05-03	EPI1790062|A/ruddy turnstone/Georgia/UGAI18-765/2018
A/ruddy turnstone/Georgia/UGAI18-739/2018	A / H3N8	Tan,G.; Fedorova,N.; Amedeo,P.; Isom,R.; Hu,L.; Christensen,J.; Miller,J.; Durbin,A.; Williams,T.; Cadiz,C.; Stallknecht,D.; Poulson,R.	2018-05-03	EPI1790030|A/ruddy turnstone/Georgia/UGAI18-739/2018
A/ruddy turnstone/Georgia/UGAI18-722/2018	A / H3N8	Tan,G.; Fedorova,N.; Amedeo,P.; Isom,R.; Hu,L.; Christensen,J.; Miller,J.; Durbin,A.; Williams,T.; Cadiz,C.; Stallknecht,D.; Poulson,R.	2018-05-03	EPI1790014|A/ruddy turnstone/Georgia/UGAI18-722/2018
A/ruddy turnstone/Georgia/UGAI18-715/2018	A / H3N8	Tan,G.; Fedorova,N.; Amedeo,P.; Isom,R.; Hu,L.; Christensen,J.; Miller,J.; Durbin,A.; Williams,T.; Cadiz,C.; Stallknecht,D.; Poulson,R.	2018-05-03	EPI1790006|A/ruddy turnstone/Georgia/UGAI18-715/2018
A/ruddy turnstone/Georgia/UGAI18-713/2018	A / H3N8	Tan,G.; Fedorova,N.; Amedeo,P.; Isom,R.; Hu,L.; Christensen,J.; Miller,J.; Durbin,A.; Williams,T.; Cadiz,C.; Stallknecht,D.; Poulson,R.	2018-05-03	EPI1789998|A/ruddy turnstone/Georgia/UGAI18-713/2018
A/ruddy turnstone/Georgia/UGAI18-646/2018	A / H3N8	Tan,G.; Fedorova,N.; Amedeo,P.; Isom,R.; Hu,L.; Christensen,J.; Miller,J.; Durbin,A.; Williams,T.; Cadiz,C.; Stallknecht,D.; Poulson,R.	2018-05-03	EPI1789990|A/ruddy turnstone/Georgia/UGAI18-646/2018
A/ruddy turnstone/Georgia/UGAI18-643/2018	A / H3N8	Tan,G.; Fedorova,N.; Amedeo,P.; Isom,R.; Hu,L.; Christensen,J.; Miller,J.; Durbin,A.; Williams,T.; Cadiz,C.; Stallknecht,D.; Poulson,R.	2018-05-03	EPI1789974|A/ruddy turnstone/Georgia/UGAI18-643/2018
A/ruddy turnstone/Georgia/UGAI18-632/2018	A / H3N8	Tan,G.; Fedorova,N.; Amedeo,P.; Isom,R.; Hu,L.; Christensen,J.; Miller,J.; Durbin,A.; Williams,T.; Cadiz,C.; Stallknecht,D.; Poulson,R.	2018-05-03	EPI1789958|A/ruddy turnstone/Georgia/UGAI18-632/2018
A/ruddy turnstone/Georgia/UGAI18-626/2018	A / H3N8	Tan,G.; Fedorova,N.; Amedeo,P.; Isom,R.; Hu,L.; Christensen,J.; Miller,J.; Durbin,A.; Williams,T.; Cadiz,C.; Stallknecht,D.; Poulson,R.	2018-05-03	EPI1789950|A/ruddy turnstone/Georgia/UGAI18-626/2018
A/ruddy turnstone/Georgia/UGAI18-615/2018	A / H3N8	Tan,G.; Fedorova,N.; Amedeo,P.; Isom,R.; Hu,L.; Christensen,J.; Miller,J.; Durbin,A.; Williams,T.; Cadiz,C.; Stallknecht,D.; Poulson,R.	2018-05-03	EPI1789942|A/ruddy turnstone/Georgia/UGAI18-615/2018
A/ruddy turnstone/Georgia/UGAI18-468/2018	A / H3N8	Tan,G.; Fedorova,N.; Amedeo,P.; Isom,R.; Hu,L.; Christensen,J.; Miller,J.; Durbin,A.; Williams,T.; Cadiz,C.; Stallknecht,D.; Poulson,R.	2018-05-03	EPI1789934|A/ruddy turnstone/Georgia/UGAI18-468/2018
A/ruddy turnstone/Georgia/UGAI18-465/2018	A / H3N8	Tan,G.; Fedorova,N.; Amedeo,P.; Isom,R.; Hu,L.; Christensen,J.; Miller,J.; Durbin,A.; Williams,T.; Cadiz,C.; Stallknecht,D.; Poulson,R.	2018-05-03	EPI1789926|A/ruddy turnstone/Georgia/UGAI18-465/2018
A/Blue-winged Teal/Minnesota/AH0031755I.4.A/2015	A / H3N8	Hopken,M.W.; Piaggio,A.J.; Pabilonia,K.L.; Pierce,J.; Anderson,T.; Pierce,C.; Abdo,Z.	2015	EPI1830379|A/Blue-winged Teal/Minnesota/AH0031755I.4.A/2015
A/Blue-winged Teal/Texas/AH0040170I.4.A/2015	A / H3N8	Hopken,M.W.; Piaggio,A.J.; Pabilonia,K.L.; Pierce,J.; Anderson,T.; Pierce,C.; Abdo,Z.	2015	EPI1830373|A/Blue-winged Teal/Texas/AH0040170I.4.A/2015
A/Blue-winged Teal/Wisconsin/AH0099825I.4.A/2016	A / H3N2	Hopken,M.W.; Piaggio,A.J.; Pabilonia,K.L.; Pierce,J.; Anderson,T.; Pierce,C.; Abdo,Z.	2016	EPI1830372|A/Blue-winged Teal/Wisconsin/AH0099825I.4.A/2016
A/blue-winged teal/Texas/UGAI18-1914/2018	A / H3N8	Tan,G.; Fedorova,N.; Amedeo,P.; Isom,R.; Hu,L.; Christensen,J.; Miller,J.; Durbin,A.; Williams,T.; Cadiz,C.; Stallknecht,D.; Poulson,R.	2018-09-26	EPI1789822|A/blue-winged teal/Texas/UGAI18-1914/2018
A/Blue-winged teal/Mexico/HA_UIFMVZ478/2017	A / H3N2	Mateus-Anzola,J.; Gaytan-Cruz,L.; Montoya-Carrillo,C.; Sanchez-Betancourt,J.I.; Zarza,H.; Segura-Velazquez,R.; Ojeda-Flores,R.; Carrillo-Montoya,C.; Bautista-Martinez,R.	2017-01-22	EPI1780275|A/Blue-winged teal/Mexico/HA_UIFMVZ478/2017
A/Pink-eared Duck/Victoria/PD001/2017	A / H3N1	Wille,M.; Shi,M.; Klaassen,M.; Hurt,A.C.; Holmes,E.C.; Marcel,K.	2017	EPI1582766|A/Pink-eared Duck/Victoria/PD001/2017
A/semipalmated sandpiper/Delaware Bay/497/2018	A / H3N1	Woodard,K.; Turner,J.C.; Franks,J.; Friedman,K.; Kercher,L.; Webby,R.J.	2018-05-23	EPI1530442|A/semipalmated sandpiper/Delaware Bay/497/2018
A/semipalmated sandpiper/Delaware Bay/556/2018	A / H3N1	Woodard,K.; Turner,J.C.; Franks,J.; Friedman,K.; Kercher,L.; Webby,R.J.	2018-05-23	EPI1530314|A/semipalmated sandpiper/Delaware Bay/556/2018
A/semipalmated sandpiper/Delaware Bay/572/2018	A / H3N1	Woodard,K.; Turner,J.C.; Franks,J.; Friedman,K.; Kercher,L.; Webby,R.J.	2018-05-23	EPI1530222|A/semipalmated sandpiper/Delaware Bay/572/2018
A/semipalmated sandpiper/Delaware Bay/568/2018	A / H3N1	Woodard,K.; Turner,J.C.; Franks,J.; Friedman,K.; Kercher,L.; Webby,R.J.	2018-05-23	EPI1530183|A/semipalmated sandpiper/Delaware Bay/568/2018
A/long-tailed duck/Wisconsin/18OS3416/2018	A / H3N1	Killian,M.L.; Franzen,K.; Camp,P.; Stuber,T.; Robbe-Austerman,S.; Lauterbach,S.; Nolting,J.; Bowman,A.	2018-11-30	EPI1791311|A/long-tailed duck/Wisconsin/18OS3416/2018
A/long-tailed duck/Wisconsin/18OS3407/2018	A / H3N6	Killian,M.L.; Franzen,K.; Camp,P.; Stuber,T.; Robbe-Austerman,S.; Lauterbach,S.; Nolting,J.; Bowman,A.	2018-11-30	EPI1791282|A/long-tailed duck/Wisconsin/18OS3407/2018
A/long-tailed duck/Wisconsin/18OS2993/2018	A / H3N1	Killian,M.L.; Franzen,K.; Camp,P.; Stuber,T.; Robbe-Austerman,S.; Lauterbach,S.; Nolting,J.; Bowman,A.	2018-11-30	EPI1791240|A/long-tailed duck/Wisconsin/18OS2993/2018
A/long-tailed duck/Wisconsin/16OS4632/2016	A / H3N8	Killian,M.; Franzen,K.; Camp,P.; Stuber,T.; Robbe-Austerman,S.; Lauterbach,S.; Nolting,J.; Bowman,A.	2016-11-27	EPI1154476|A/long-tailed duck/Wisconsin/16OS4632/2016
A/duck/Guangdong/F352/2018	A / H3N2		2018-03-14	EPI1328406|A/duck/Guangdong/F352/2018
A/duck/Guangdong/F138/2017	A / H3N2		2017-11-28	EPI1328404|A/duck/Guangdong/F138/2017
A/emperor goose/Alaska/UGAI15-6759/2015	A / H3N8	Reeves,A.B.	2015-09-20	EPI973511|A/emperor goose/Alaska/UGAI15-6759/2015
A/emperor goose/Alaska/UGAI15-6758/2015	A / H3N8	Reeves,A.B.	2015-09-20	EPI973503|A/emperor goose/Alaska/UGAI15-6758/2015
A/emperor goose/Alaska/UGAI15-6737/2015	A / H3N8	Reeves,A.B.	2015-09-19	EPI973495|A/emperor goose/Alaska/UGAI15-6737/2015
A/emperor goose/Alaska/UGAI15-6734/2015	A / H3N8	Reeves,A.B.; Ramey,A.M.; Stallknecht,D.E.	2015-09-19	EPI967028|A/emperor goose/Alaska/UGAI15-6734/2015
A/American Wigeon/Utah/D1615126/2016	A / H3N2	Rejmanek,D.; Crossley,B.	2016-11-29	EPI1549552|A/American Wigeon/Utah/D1615126/2016
A/Common_Teal/Russia_Primorje/94/2019	A / H3N8	Mine, J.; Uchida, Y.; Saito, T.; Shestopalov, A.; Dubovitskiy, N.; Sobolev, I.; Derko, A.; Alekseev, A.; Sharshov, K.	2019-09-15	EPI1657083|A/Common_Teal/Russia_Primorje/94/2019(ha)
A/Common_Teal/Russia_Primorje/177/2019	A / H3N8	Mine, J.; Uchida, Y.; Saito, T.; Shestopalov, A.; Dubovitskiy, N.; Sobolev, I.; Derko, A.; Alekseev, A.; Sharshov, K.	2019-10-18	EPI1657075|A/Common_Teal/Russia_Primorje/177/2019(ha)
A/Common Teal/Omsk Region/54/2019	A / H3N8	Mine, J.; Uchida, Y.; Saito, T.; Shestopalov, A.; Dubovitskiy, N.; Sobolev, I.; Derko, A.; Alekseev, A.; Sharshov, K.	2019-08-31	EPI1638444|A/Common Teal/Omsk Region/54/2019(ha)
A/Common Teal/Chany Lake/38/2019	A / H3N8	Mine, J.; Uchida, Y.; Saito, T.; Shestopalov, A.; Dubovitskiy, N.; Sobolev, I.; Derko, A.; Alekseev, A.; Sharshov, K.	2019-09-07	EPI1638428|A/Common Teal/Chany Lake/38/2019(ha)
A/Common Teal/Chany Lake/357/2019	A / H3N8	Mine, J.; Uchida, Y.; Saito, T.; Shestopalov, A.; Dubovitskiy, N.; Sobolev, I.; Derko, A.; Alekseev, A.; Sharshov, K.	2019-09-07	EPI1638420|A/Common Teal/Chany Lake/357/2019(ha)
A/Common Teal/Amur region/31b/2019	A / H3N6	Mine, J.; Uchida, Y.; Saito, T.; Shestopalov, A.; Dubovitskiy, N.; Sobolev, I.; Derko, A.; Alekseev, A.; Sharshov, K.	2019-09-02	EPI1638404|A/Common Teal/Amur region/31b/2019(ha)
A/Common Teal/Sakhalin/OD18/2019	A / H3N8	Mine, J.; Uchida, Y.; Saito, T.; Shestopalov, A.; Dubovitskiy, N.; Sobolev, I.; Derko, A.; Alekseev, A.; Sharshov, K.	2019-09-20	EPI1638388|A/Common Teal/Sakhalin/OD18/2019(ha)
A/Common Teal/Sakhalin/OD17/2019	A / H3N8	Mine, J.; Uchida, Y.; Saito, T.; Shestopalov, A.; Dubovitskiy, N.; Sobolev, I.; Derko, A.; Alekseev, A.; Sharshov, K.	2019-09-19	EPI1638380|A/Common Teal/Sakhalin/OD17/2019(ha)
A/Common Teal/Sakhalin/OD15/2019	A / H3N8	Mine, J.; Uchida, Y.; Saito, T.; Shestopalov, A.; Dubovitskiy, N.; Sobolev, I.; Derko, A.; Alekseev, A.; Sharshov, K.	2019-09-19	EPI1638372|A/Common Teal/Sakhalin/OD15/2019(ha)
A/duck/Hokkaido/OBF2/2018	A / H3N2	Usui,T.; Ito,T.; Yamaguchi,T.; Soda,K.	2018-10-26	EPI1776298|A/duck/Hokkaido/OBF2/2018
A/duck/Vietnam/LBM907/2016	A / H3N2	Soda,K.; Kashiwabara,M.; Hotta,K.; Ung,H.T.; Nguyen,K.H.; Ito,H.; Le,Q.M.; Ito,T.	2016-11-12	EPI1583193|A/duck/Vietnam/LBM907/2016
A/duck/Vietnam/HU8-1918/2017	A / H3N2	Sakoda,Y.; Okamatsu,M.; Matsuno,K.; Chu,D.H.; Nguyen,L.T.; Jizou,M.	2017-08-22	EPI1557251|A/duck/Vietnam/HU8-1918/2017
A/duck/Vietnam/HU5-481/2016	A / H3N8	Sakoda,Y.; Okamatsu,M.; Matsuno,K.; Chu,D.H.; Nguyen,L.T.; Jizou,M.	2016-08-09	EPI1557219|A/duck/Vietnam/HU5-481/2016

## Sheet: NA基因进化树NCBI参考序列信息
Accession numbers of the previously published sequences included in the phylogenetic analysis.
>MN443578.1
>MH667666.1
>LC427565.1
>KT423163.1
>KT423160.1
>KY415697.1
>KY415699.1
>KX121232.1
>KX121240.1
>KU042807.1
>KX602698.1
>KY415722.1
>MW936013.1
>KY415723.1
>MW099803.1
>MG021167.1
>KU160996.1
>MW935303.1
>MW109114.1
>MW936089.1
>MW935912.1
>MW935601.1
>LC028114.1
>MW936170.1
>MW872985.1
>KP767956.1
>LC028082.1
>MW936135.1
>AB781671.1
>KP767959.1
>LC028106.1
>MW872763.1
>MW934952.1
>MW934701.1
>MW099779.1
>MW872799.1
>MW935327.1
>MW935163.1
>MW934942.1
>MW934769.1
>MW934733.1
>KU161013.1
>MW935348.1
>LC041329.1
>MW873043.1
>MW935592.1
>MW935423.1
>MW935109.1
>MW873347.1
>MW873317.1
>MW873030.1
>KJ439872.1
>MW934868.1
>CY146750.1
>KU161021.1
>KP767947.1
>OK104804.1
>MW873927.1
>MW873327.1
>MK943285.1
>KP767958.1
>KT022246.1
>MK943128.1
>KT589258.1
>KT589263.1
>KU160885.1
>KP286893.1
>KT589257.1
>AB557632.1
>KU572420.1
>KT589254.1
>KT589253.1
>KX121216.1
>KX121224.1
>KU160893.1
>KT589255.1
>KT022294.1
>MZ321588.1
>KT022302.1
>KT022286.1
>KT022278.1
>KU161037.1
>JX175255.1
>KP658016.1
>OK342166.1
>KU160965.1
>MT827989.1
>JX286593.1
>CY110090.1
>LC053478.1
>CY110094.1
>CY110084.1
>CY109588.1
>CY109564.1
>KJ933379.1
>KU161069.1
>KY604968.1
>KY415715.1
>JX096506.1
>CY110102.1
>KT022318.1
>AB746484.1
>AB916645.1
>LC278303.1
>CY098256.1
>MK583615.1
>MK943464.1
>KP658014.1
>KP658013.1
>KU143353.1
>MK943496.1
>CY098264.1

## Sheet: NA基因进化树GISAID参考序列信息
Supplementary Datase Acknowledgements to sequence submitters. We gratefully acknowledge the authors, originating and submitting laboratories of the sequences from GISAID’s EpiFlu™ Database on which this research is based. The list is detailed below.All submitters of data may be contacted directly via the GISAID website www.gisaid.org
Isolate_Name	Subtype	Authors	Collection_Date	NA Segment_Id
A/canine/China/A5/2021	A / H3N2	Ou,J.; Li,S.; Lu,G.; Cheng,J.	2021-05-20	EPI1932081|A/canine/China/A5/2021
A/canine/China/A6/2021	A / H3N2	Ou,J.; Li,S.; Lu,G.; Cheng,J.	2021-05-27	EPI1932080|A/canine/China/A6/2021
A/canine/Henan/L03/2018	A / H3N2	Gao,Y.; Li,Y.; Wang,T.; Kong,Y.; Hu,X.; Li,F.	2018-05	EPI1931810|A/canine/Henan/L03/2018
A/canine/Guangdong/GY01/2018	A / H3N2	Gao,Y.; Li,Y.; Wang,T.; Kong,Y.; Hu,X.; Li,F.	2018-05	EPI1931802|A/canine/Guangdong/GY01/2018
A/canine/Henan/L06/2018	A / H3N2	Gao,Y.; Li,Y.; Wang,T.; Kong,Y.; Hu,X.; Li,F.	2018-05	EPI1931794|A/canine/Henan/L06/2018
A/canine/Henan/L02/2018	A / H3N2	Gao,Y.; Li,Y.; Wang,T.; Kong,Y.; Hu,X.; Li,F.	2018-03	EPI1931786|A/canine/Henan/L02/2018
A/canine/China/QiaoKe01/2017	A / H3N2	Gao,Y.; Li,Y.; Wang,T.; Kong,Y.; Hu,X.; Li,F.	2017-05	EPI1898054|A/canine/China/QiaoKe01/2017
A/canine/Guangdong/DY1/2019	A / H3N2	Wu,M.; Su,R.; Gu,Y.; Yu,Y.; Li,S.; Sun,H.; Pan,L.; Cui,X.; Zhu,X.; Yang,Q.; Liu,Y.; Xu,F.; Li,M.; Qu,X.; Wu,J.; Liao,M.	2019-06-23	EPI1890581|A/canine/Guangdong/DY1/2019
A/canine/China/N2.seq/2019	A / H3N2	Ge,Y.	2019-01-10	EPI1772108|A/canine/China/N2.seq/2019
A/canine/Guangdong/3/2018	A / H3N2	Ou,J.	2018-05-17	EPI1765828|A/canine/Guangdong/3/2018
A/canine/Guangdong/2/2018	A / H3N2	Ou,J.	2018-05-16	EPI1765827|A/canine/Guangdong/2/2018
A/canine/Guangdong/1/2018	A / H3N2	Ou,J.	2018-05-14	EPI1765826|A/canine/Guangdong/1/2018
A/canine/China/Huabei-170607/2017	A / H3N2	Zheng,X.; Lin,J.; Yang,Z.; Liu,L.; Cheng,H.; Huang,C.; Wang,X.; Pan,J.; Duan,H.; Zhao,J.; Liu,Y.	2017-06-07	EPI1634262|A/canine/China/Huabei-170607/2017
A/canine/Beijing/20140103-90/2014	A / H3N2	Lyu,Y.; Song,S.; Zhou,L.; Bing,G.; Wang,Q.; Sun,H.; Chen,M.; Hu,J.; Wang,M.; Pu,J.; Xia,Z.; Liu,J.; Sun,Y.	2014-01-03	EPI1555217|A/canine/Beijing/20140103-90/2014
A/canine/Beijing/20140110-2/2014	A / H3N2	Lyu,Y.; Song,S.; Zhou,L.; Bing,G.; Wang,Q.; Sun,H.; Chen,M.; Hu,J.; Wang,M.; Pu,J.; Xia,Z.; Liu,J.; Sun,Y.	2014-01-10	EPI1555209|A/canine/Beijing/20140110-2/2014
A/canine/Beijing/20131112-279/2013	A / H3N2	Lyu,Y.; Song,S.; Zhou,L.; Bing,G.; Wang,Q.; Sun,H.; Chen,M.; Hu,J.; Wang,M.; Pu,J.; Xia,Z.; Liu,J.; Sun,Y.	2013-11-12	EPI1554943|A/canine/Beijing/20131112-279/2013
A/canine/Beijing/20131203-341/2013	A / H3N2	Lyu,Y.; Song,S.; Zhou,L.; Bing,G.; Wang,Q.; Sun,H.; Chen,M.; Hu,J.; Wang,M.; Pu,J.; Xia,Z.; Liu,J.; Sun,Y.	2013-12-03	EPI1554935|A/canine/Beijing/20131203-341/2013
A/canine/Beijing/20131203-342/2013	A / H3N2	Lyu,Y.; Song,S.; Zhou,L.; Bing,G.; Wang,Q.; Sun,H.; Chen,M.; Hu,J.; Wang,M.; Pu,J.; Xia,Z.; Liu,J.; Sun,Y.	2013-12-03	EPI1554926|A/canine/Beijing/20131203-342/2013
A/canine/Beijing/20131204-349/2013	A / H3N2	Lyu,Y.; Song,S.; Zhou,L.; Bing,G.; Wang,Q.; Sun,H.; Chen,M.; Hu,J.; Wang,M.; Pu,J.; Xia,Z.; Liu,J.; Sun,Y.	2013-12-04	EPI1554918|A/canine/Beijing/20131204-349/2013
A/canine/Beijing/20131207-365/2013	A / H3N2	Lyu,Y.; Song,S.; Zhou,L.; Bing,G.; Wang,Q.; Sun,H.; Chen,M.; Hu,J.; Wang,M.; Pu,J.; Xia,Z.; Liu,J.; Sun,Y.	2013-12-07	EPI1554910|A/canine/Beijing/20131207-365/2013
A/canine/Beijing/20121215-34/2012	A / H3N2	Lyu,Y.; Song,S.; Zhou,L.; Bing,G.; Wang,Q.; Sun,H.; Chen,M.; Hu,J.; Wang,M.; Pu,J.; Xia,Z.; Liu,J.; Sun,Y.	2012-12-15	EPI1554902|A/canine/Beijing/20121215-34/2012
A/canine/Beijing/20121230-62/2012	A / H3N2	Lyu,Y.; Song,S.; Zhou,L.; Bing,G.; Wang,Q.; Sun,H.; Chen,M.; Hu,J.; Wang,M.; Pu,J.; Xia,Z.; Liu,J.; Sun,Y.	2012-12-30	EPI1554878|A/canine/Beijing/20121230-62/2012
A/canine/China/Shanghai-0103-2036/2019	A / H3N2	Ge,F.; Shen,H.	2019-01-25	EPI1517128|A/canine/China/Shanghai-0103-2036/2019
A/canine/China/Shanghai-0103-2035/2019	A / H3N2	Ge,F.; Shen,H.	2019-01-25	EPI1517127|A/canine/China/Shanghai-0103-2035/2019
A/canine/China/Shanghai-0103-2034/2019	A / H3N2	Ge,F.; Shen,H.	2019-01-15	EPI1517126|A/canine/China/Shanghai-0103-2034/2019
A/canine/China/Shanghai-0103-2033/2019	A / H3N2	Ge,F.; Shen,H.	2019-01-15	EPI1517125|A/canine/China/Shanghai-0103-2033/2019
A/canine/China/Shanghai-0103-2032/2019	A / H3N2	Ge,F.; Shen,H.	2019-01-15	EPI1517124|A/canine/China/Shanghai-0103-2032/2019
A/canine/China/Shanghai-0103-2031/2019	A / H3N2	Ge,F.; Shen,H.	2019-01-08	EPI1517123|A/canine/China/Shanghai-0103-2031/2019
A/canine/China/Shanghai-0315-2019/2019	A / H3N2	Ge,F.	2019-03-08	EPI1502594|A/canine/China/Shanghai-0315-2019/2019
A/canine/Guangdong/02/2014	A / H3N2	Su,S.; Li,S.	2014-02	EPI1307971|A/canine/Guangdong/02/2014
A/canine/Guangdong/01/2014	A / H3N2	Su,S.; Li,S.	2014-02	EPI1307948|A/canine/Guangdong/01/2014
A/canine/Guangdong/04/2013	A / H3N2	Su,S.; Li,S.	2013-11	EPI1307939|A/canine/Guangdong/04/2013
A/canine/Guangdong/03/2013	A / H3N2	Su,S.; Li,S.	2013-11	EPI1307938|A/canine/Guangdong/03/2013
A/canine/China/LG2/2015	A / H3N2	Huang,Z.	2015-12-16	EPI1172899|A/canine/China/LG2/2015
A/canine/China/JLM2/2015	A / H3N2	Huang,Z.	2015-11-25	EPI1103621|A/canine/China/JLM2/2015
A/canine/China/JLM1/2015	A / H3N2	Huang,Z.	2015-11-25	EPI1103613|A/canine/China/JLM1/2015
A/canine/Guangxi/L2/2013	A / H3N2	Chen,Y.; Mo,Y.; Zhou,H.; Yu,Q.; Xiao,X.; Yang,W.; Wei,Z.; Huang,W.	2013-05	EPI530768|A/canine/Guangxi/L2/2013
A/canine/Guangxi/L1/2013	A / H3N2	Chen,Y.; Mo,Y.; Zhou,H.; Yu,Q.; Xiao,X.; Yang,W.; Wei,Z.; Huang,W.	2013-05	EPI530761|A/canine/Guangxi/L1/2013
A/canine/Guangdong/23/2012	A / H3N2	Guo,H.; Xie,X.; Lin,Y.; Pang,M.; Liu,Y.	2012-09-18	EPI489750|A/canine/Guangdong/23/2012
A/canine/Nanjing/11/2012	A / H3N2	Wang,X.L.	2012-11	EPI465053|A/canine/Nanjing/11/2012
A/canine/Guangdong/04/2011	A / H3N2	Wang,H.; Jia,K.; Qi,W.; Zhang,M.; Sun,L.; Liang,H.; Du,G.; Tan,L.; Shao,Z.; Ye,J.; Cao,Z.; Chen,Y.; Zhou,P.; Su,S.; Li,S.; Zhao,M.; Chen,J.; Zhang,G.	2011-02	EPI457529|A/canine/Guangdong/04/2011
A/canine/Guangdong/3/2011	A / H3N2	Wang,H.; Jia,K.; Qi,W.; Zhang,M.; Sun,L.; Liang,H.; Du,G.; Tan,L.; Shao,Z.; Ye,J.; Cao,Z.; Chen,Y.; Zhou,P.; Su,S.; Li,S.; Zhang,G.	2011-03	EPI457524|A/canine/Guangdong/3/2011
A/canine/Guangdong/05/2011	A / H3N2	Su,S.; Li,H.T.; Zhao,F.R.; Chen,J.D.; Xie,J.X.; Chen,Z.M.; Huang,Z.; Hu,Y.M.; Zhang,M.Z.; Tan,L.K.; Zhang,G.H.; Li,S.J.; Kong,W.	2011-02	EPI439987|A/canine/Guangdong/05/2011
A/canine/Liaoning/1578/2010	A / H3N2	Sun,Y.; Sun,S.; Ma,J.; Tan,Y.; Du,L.; Shen,Y.; Mu,Q.; Pu,J.; Lin,D.; Liu,J.	2010-04-06	EPI407580|A/canine/Liaoning/1578/2010
A/canine/Beijing/420/2010	A / H3N2	Sun,Y.; Sun,S.; Ma,J.; Tan,Y.; Du,L.; Shen,Y.; Mu,Q.; Pu,J.; Lin,D.; Liu,J.	2010-01-08	EPI407565|A/canine/Beijing/420/2010
A/canine/Beijing/418/2010	A / H3N2	Sun,Y.; Sun,S.; Ma,J.; Tan,Y.; Du,L.; Shen,Y.; Mu,Q.; Pu,J.; Lin,D.; Liu,J.	2010-01-08	EPI407516|A/canine/Beijing/418/2010
A/canine/Beijing/511/2010	A / H3N2	Sun,Y.; Sun,S.; Ma,J.; Tan,Y.; Du,L.; Shen,Y.; Mu,Q.; Pu,J.; Lin,D.; Liu,J.	2010-01-03	EPI407508|A/canine/Beijing/511/2010
A/canine/Beijing/1028/2010	A / H3N2	Sun,Y.; Sun,S.; Ma,J.; Tan,Y.; Du,L.; Shen,Y.; Mu,Q.; Pu,J.; Lin,D.; Liu,J.	2010-02-02	EPI407500|A/canine/Beijing/1028/2010
A/canine/Liaoning/1585/2010	A / H3N2	Sun,Y.; Sun,S.; Ma,J.; Tan,Y.; Du,L.; Shen,Y.; Mu,Q.; Pu,J.; Lin,D.; Liu,J.	2010-04-06	EPI407492|A/canine/Liaoning/1585/2010
A/canine/Guangdong/2/2011	A / H3N2	Su,S.; Cao,N.; Chen,J.; Zhao,F.; Li,H.; Zhao,M.; Wang,Y.; Huang,Z.; Yuan,L.; Wang,H.; Zhang,G.; Li,S.	2011-02	EPI394664|A/canine/Guangdong/2/2011
A/canine/Jiangsu/02/2010	A / H3N2	Lin,Y.; Zeng,X.; Zhao,Y.	2010-03	EPI326432|A/canine/Jiangsu/02/2010
A/canine/Jiangsu/03/2010	A / H3N2	Lin,Y.; Zeng,X.; Zhao,Y.	2010-04	EPI326424|A/canine/Jiangsu/03/2010
A/canine/Jiangsu/04/2010	A / H3N2	Lin,Y.; Zeng,X.; Zhao,Y.	2010-05	EPI326416|A/canine/Jiangsu/04/2010
A/canine/Jiangsu/05/2010	A / H3N2	Lin,Y.; Zeng,X.; Zhao,Y.	2010-05	EPI326408|A/canine/Jiangsu/05/2010
A/canine/Jiangsu/06/2010	A / H3N2	Lin,Y.; Zeng,X.; Zhao,Y.	2010-06	EPI326400|A/canine/Jiangsu/06/2010
A/canine/China/LG1/2015	A / H3N2	Huang,Z.	2015-12-16	EPI1172891|A/canine/China/LG1/2015
A/canine/Heilongjiang/L1/2013	A / H3N2	Liu,C.G.; Liu,M.	2013-03-10	EPI531366|A/canine/Heilongjiang/L1/2013
A/canine/Liaoning/H6/2012	A / H3N2	Liu,C.G.; Liu,M.	2012-05-19	EPI531358|A/canine/Liaoning/H6/2012
A/canine/Liaoning/27/2012	A / H3N2	Liu,C.G.; Liu,M.	2012-04-11	EPI531350|A/canine/Liaoning/27/2012
A/canine/Guangdong/12/2012	A / H3N2	Guo,H.; Xie,X.; Lin,Y.; Pang,M.; Liu,Y.	2012-09-15	EPI489742|A/canine/Guangdong/12/2012
A/canine/Zhejiang/1/2010	A / H3N2	Li,Z.; Zhang,X.; Teng,Q.	2010-09-30	EPI397291|A/canine/Zhejiang/1/2010
A/swine/Jiangsu/POS3593/2016	A / H3N2	Mai-Juan,Ma;Guo-Lin,Wang;Yan-Hua,Qian;Shan-Hui,Chen	2016-03-16	EPI961897|A/swine/Jiangsu/POS3593/2016
A/swine/Jiangsu/P3589/2016	A / H3N2	Mai-Juan,Ma;Guo-Lin,Wang;Yan-Hua,Qian;Shan-Hui,Chen	2016-03-16	EPI961895|A/swine/Jiangsu/P3589/2016
A/swine/Shandong/15/2018	A / H3N2	Yang,Y.; Huang,Y.; Chen,Z.; Yin,Z.; Su,X.; Chen,B.; Li,G.	2018-04-07	EPI1933070|A/swine/Shandong/15/2018
A/swine/China/JG20/2019	A / H3N2	Chen,Y.	2019-01	EPI1789099|A/swine/China/JG20/2019
A/swine/China/JG13/2019	A / H3N2	Chen,Y.	2019-01	EPI1789092|A/swine/China/JG13/2019
A/swine/Guangxi/JGB4/2013	A / H3N2	Chen,Y.; Xiao,X.; Yu,Q.; Mo,Y.; Yang,W.; Wei,Z.; Liu,F.; Huang,W.	2013-06	EPI538932|A/swine/Guangxi/JGB4/2013
A/swine/Guangxi/NNXD/2013	A / H3N2	Chen,Y.; Xiao,X.; Yu,Q.; Mo,Y.; Yang,W.; Wei,Z.; Liu,F.; Huang,W.	2013-04-01	EPI538924|A/swine/Guangxi/NNXD/2013
A/swine/Guangdong/L23/2010	A / H3N2	Su,S.; Chen,J.; Qi,H.; Zhang,G.	2010-02	EPI475472|A/swine/Guangdong/L23/2010
A/swine/Guangdong/L22/2010	A / H3N2	Su,S.; Chen,J.; Qi,H.; Zhang,G.	2010-02	EPI475463|A/swine/Guangdong/L22/2010
A/swine/Guangdong/L21/2011	A / H3N2	Su,S.; Chen,J.D.; Qi,H.T.; Zhu,W.J.; Xie,J.X.; Huang,Z.; Tan,L.K.; Qi,W.B.; Zhang,G.H.	2011-02-27	EPI389745|A/swine/Guangdong/L21/2011
A/swine/Guangxi/JG1/2014	A / H3N2	Chen,Y.	2014-03	EPI1081705|A/swine/Guangxi/JG1/2014
A/swine/Guangdong/L5/2010	A / H3N2	Su,S.; Chen,J.; Qi,H.; Zhang,G.	2010-02	EPI471110|A/swine/Guangdong/L5/2010
A/swine/Henan/1/2010	A / H3N2	Li,X.; Cui,B.; Wang,J.	2010-02	EPI467359|A/swine/Henan/1/2010
A/swine/Hong Kong/2503/2011	A / H3N2	Fan,X.; Zhu,H.; Zhou,B.; Smith,D.K.; Chen,X.; Lam,T.T.; Poon,L.L.; Peiris,M.; Guan,Y.; Lam,T.T.-Y.; Poon,L.L.M.	2011-06-16	EPI353662|A/swine/Hong Kong/2503/2011
A/swine/Hong Kong/NS2439/2011	A / H3N2	Fan,X.; Zhu,H.; Zhou,B.; Smith,D.K.; Chen,X.; Lam,T.T.; Poon,L.L.; Peiris,M.; Guan,Y.; Lam,T.T.-Y.; Poon,L.L.M.	2011-06-16	EPI353661|A/swine/Hong Kong/NS2439/2011
A/swine/Guangxi/NS2783/2010	A / H3N2	Fan,X.; Zhu,H.; Zhou,B.; Smith,D.K.; Chen,X.; Lam,T.T.; Poon,L.L.; Peiris,M.; Guan,Y.; Lam,T.T.-Y.; Poon,L.L.M.	2010-11-07	EPI353660|A/swine/Guangxi/NS2783/2010
A/Yunnan-Wenshan/1599/2020	A / H3N2	Li Xiyan, Liu Jia, Dayan Wang, Zeng Xiaoxu, Huang Weijuan	2020-07-21	EPI1841177|2020-CX0816.6
A/Sichuan-Gaoxin/1448/2019	A / H3N2	Xiaoxu,Zeng;Xiyan,Li;Weijuan,Huang;Lei,Yang;Dayan,Wang	2019-05-31	EPI1542497|2019-CX2097.6
A/Hebei-Funing/1535/2019	A / H3N2	Xiaoxu,Zeng;Xiyan,Li;Weijuan,Huang;Lei,Yang;Dayan,Wang;Yuelong,Shu	2019-11-25	EPI1648369|2020-CX0038.6
A/Guangxi-Pingxiang/71/2019	A / H3N2	Lixiyan, Huangweijuan, Dayan Wang, Liu Jia	2019-06-25	EPI1811547|2019-CX2204.6
A/Shanghai-Huangpu/1566/2019	A / H3N2	Xiaoxu,Zeng;Xiyan,Li;Weijuan,Huang;Lei,Yang;Dayan,Wang	2019-06-21	EPI1542491|2019-CX2099.6
A/Shanxi-Yuci/1585/2019	A / H3N2	Xiaoxu,Zeng;Xiyan,Li;Weijuan,Huang;Lei,Yang;Dayan,Wang;Yuelong,Shu	2019-12-02	EPI1648366|2020-CX0039.6
A/Shandong-Lanshan/3209/2019	A / H3N2	Xiaoxu,Zeng;Xiyan,Li;Weijuan,Huang;Lei,Yang;Dayan,Wang;Yuelong,Shu	2019-12-09	EPI1648375|2020-CX0036.6
A/China/67013/2015	A / H3N2	Liu,R.; Qian,Y.; Zhu,R.	2015-08-24	EPI1600867|A/China/67013/2015
A/Shanghai/20/2017	A / H3N2	Wei,D.	2017-02-03	EPI1193766|A/Shanghai/20/2017
A/Beijing-Miyun/53/2020	A / H3N2		2020-01-09	EPI1806766|3000824556_ZZYUQBWS_v1_6

## Sheet: 内部基因进化树参考序列信息
Supplementary Datase Acknowledgements to sequence submitters. We gratefully acknowledge the authors, originating and submitting laboratories of the sequences from GISAID’s EpiFlu™ Database on which this research is based. The list is detailed below.All submitters of data may be contacted directly via the GISAID website www.gisaid.org
Isolate_Name	Subtype	Authors	Collection_Date	Isolate_Id	PB2 Segment_Id	PB1 Segment_Id	PA Segment_Id	HA Segment_Id	NP Segment_Id	NA Segment_Id	MP Segment_Id	NS Segment_Id
A/goose/Wuxi/7276/2016	A / H3N8	Maijuan,Ma; Shanhui,Chen; Teng,Zhao	2016-01-15	EPI_ISL_277030	EPI1055310|A/goose/Wuxi/7276/2016PB2	EPI1055311|A/goose/Wuxi/7276/2016PB1	EPI1055309|A/goose/Wuxi/7276/2016PA	EPI1055313|A/goose/Wuxi/7276/2016HA	EPI1055306|A/goose/Wuxi/7276/2016NP	EPI1055312|A/goose/Wuxi/7276/2016NA	EPI1055308|A/goose/Wuxi/7276/2016M	EPI1055307|A/goose/Wuxi/7276/2016NS
A/goose/Guangxi/139G20/2013	A / H3N2	Liu,T.T.; Xie,Z.X.; Xie,L.J.; Xie,Z.Q.; Deng,X.W.; Liu,J.B.; Luo,S.S.; Fan,Q.; Pang,Y.S.	2013-06	EPI_ISL_266405	EPI1006588|A/goose/Guangxi/139G20/2013	EPI1006587|A/goose/Guangxi/139G20/2013	EPI1006586|A/goose/Guangxi/139G20/2013	EPI1006583|A/goose/Guangxi/139G20/2013	EPI1006585|A/goose/Guangxi/139G20/2013	EPI1006584|A/goose/Guangxi/139G20/2013	EPI1006590|A/goose/Guangxi/139G20/2013	EPI1006589|A/goose/Guangxi/139G20/2013
A/duck/Hunan/7/2015	A / H3N6	Li,X.; Yang,J.; Liu,B.; Jia,Y.; Guo,J.; Gao,X.; Weng,S.; Yang,M.; Wang,L.; Wang,L.F.; Cui,J.; Chen,H.; Zhu,Q.	2015-04-06	EPI_ISL_221747	EPI760218|A/duck/Hunan/7/2015	EPI760219|A/duck/Hunan/7/2015	EPI760220|A/duck/Hunan/7/2015	EPI760221|A/duck/Hunan/7/2015	EPI760222|A/duck/Hunan/7/2015	EPI760223|A/duck/Hunan/7/2015	EPI760224|A/duck/Hunan/7/2015	EPI760225|A/duck/Hunan/7/2015
A/goose/Guangxi/020G/2009	A / H3N8	Liu,T.T.; Xie,Z.X.; Xie,L.J.; Xie,Z.Q.; Deng,X.W.; Liu,J.B.; Luo,S.S.; Fan,Q.; Pang,Y.S.	2009-05-15	EPI_ISL_162561	EPI531642|A/goose/Guangxi/020G/2009	EPI531641|A/goose/Guangxi/020G/2009	EPI531640|A/goose/Guangxi/020G/2009	EPI531636|A/goose/Guangxi/020G/2009	EPI531638|A/goose/Guangxi/020G/2009	EPI531643|A/goose/Guangxi/020G/2009	EPI531637|A/goose/Guangxi/020G/2009	EPI531639|A/goose/Guangxi/020G/2009
A/Bean Goose/Hubei/chenhu XVI35-1/2016_H3N2	A / H3N2		2016-01-27	EPI_ISL_217488	EPI737447|A/Bean Goose/Hubei/chenhu XVI35-1/2016_H3N2	EPI737449|A/Bean Goose/Hubei/chenhu XVI35-1/2016_H3N2	EPI737450|A/Bean Goose/Hubei/chenhu XVI35-1/2016_H3N2	EPI737451|A/Bean Goose/Hubei/chenhu XVI35-1/2016_H3N2	EPI737452|A/Bean Goose/Hubei/chenhu XVI35-1/2016_H3N2	EPI737454|A/Bean Goose/Hubei/chenhu XVI35-1/2016_H3N2	EPI737455|A/Bean Goose/Hubei/chenhu XVI35-1/2016_H3N2	EPI737456|A/Bean Goose/Hubei/chenhu XVI35-1/2016_H3N2
A/pigeon/Guangxi/020P/2009	A / H3N6	Liu,T.T.; Xie,Z.X.; Son,D.G.; Xie,L.J.; Huang,L.; Xie,Z.Q.; Deng,X.W.; Luo,S.S.; Huang,J.L.; Zeng,T.T.	2009-05-15	EPI_ISL_168478	EPI550309|A/pigeon/Guangxi/020P/2009	EPI550310|A/pigeon/Guangxi/020P/2009	EPI550308|A/pigeon/Guangxi/020P/2009	EPI550305|A/pigeon/Guangxi/020P/2009	EPI550307|A/pigeon/Guangxi/020P/2009	EPI550306|A/pigeon/Guangxi/020P/2009	EPI550312|A/pigeon/Guangxi/020P/2009	EPI550311|A/pigeon/Guangxi/020P/2009
A/chicken/Wuxi/4859/2015	A / H3N8	Maijuan,Ma; Shanhui,Chen; Teng,Zhao	2015-01-15	EPI_ISL_277028	EPI1055294|A/chicken/Wuxi/4859/2015	EPI1055295|A/chicken/Wuxi/4859/2015	EPI1055293|A/chicken/Wuxi/4859/2015	EPI1055297|A/chicken/Wuxi/4859/2015	EPI1055290|A/chicken/Wuxi/4859/2015	EPI1055296|A/chicken/Wuxi/4859/2015	EPI1055292|A/chicken/Wuxi/4859/2015	EPI1055291|A/chicken/Wuxi/4859/2015
A/pigeon/Guangxi/128P9/2012	A / H3N2	Liu,T.T.; Xie,Z.X.; Xie,L.J.; Xie,Z.Q.; Deng,X.W.; Liu,J.B.; Luo,S.S.; Fan,Q.; Pang,Y.S.	2012-11	EPI_ISL_266403	EPI1006572|A/pigeon/Guangxi/128P9/2012	EPI1006571|A/pigeon/Guangxi/128P9/2012	EPI1006570|A/pigeon/Guangxi/128P9/2012	EPI1006567|A/pigeon/Guangxi/128P9/2012	EPI1006569|A/pigeon/Guangxi/128P9/2012	EPI1006568|A/pigeon/Guangxi/128P9/2012	EPI1006574|A/pigeon/Guangxi/128P9/2012	EPI1006573|A/pigeon/Guangxi/128P9/2012
A/chicken/Jiangsu/12.30 WZNHQ013-P/2014(Mixed)	A / H3N2		2014-12-30	EPI_ISL_200579	EPI666946|A/chicken/Jiangsu/12.30 WZNHQ013-P/2014(Mixed)_PB2_|H3N2	EPI666947|A/chicken/Jiangsu/12.30 WZNHQ013-P/2014(Mixed)_PB1_|H3N2	EPI666945|A/chicken/Jiangsu/12.30 WZNHQ013-P/2014(Mixed)_PA_|H3N2	EPI666949|A/chicken/Jiangsu/12.30 WZNHQ013-P/2014(Mixed)_HA_|H3N2	EPI666942|A/chicken/Jiangsu/12.30 WZNHQ013-P/2014(Mixed)_NP_|H3N2	EPI666948|A/chicken/Jiangsu/12.30 WZNHQ013-P/2014(Mixed)_NA_|H3N2	EPI666944|A/chicken/Jiangsu/12.30 WZNHQ013-P/2014(Mixed)_MP_|H3N2	EPI666943|A/chicken/Jiangsu/12.30 WZNHQ013-P/2014(Mixed)_NS_|H3N2
A/chicken/Changzhou/c02/2013	A / H3N2		2014-04-17	EPI_ISL_170078	EPI556438|FLU18-A-seg1_consensus	EPI556439|FLU18-A-seg2_consensus	EPI556437|FLU18-A-seg3_consensus	EPI556441|FLU18-A-seg4_H3_consensus	EPI556434|FLU18-A-seg5_consensus	EPI556440|FLU18-A-seg6_N2_consensus	EPI556436|FLU18-A-seg7_consensus	EPI556435|FLU18-A-seg8_consensus
A/chicken/Guangxi/165C7/2014	A / H3N2	Liu,T.T.; Xie,Z.X.; Xie,L.J.; Xie,Z.Q.; Deng,X.W.; Liu,J.B.; Luo,S.S.; Fan,Q.; Pang,Y.S.	2014-04	EPI_ISL_266406	EPI1006596|A/chicken/Guangxi/165C7/2014	EPI1006595|A/chicken/Guangxi/165C7/2014	EPI1006594|A/chicken/Guangxi/165C7/2014	EPI1006591|A/chicken/Guangxi/165C7/2014	EPI1006593|A/chicken/Guangxi/165C7/2014	EPI1006592|A/chicken/Guangxi/165C7/2014	EPI1006598|A/chicken/Guangxi/165C7/2014	EPI1006597|A/chicken/Guangxi/165C7/2014
A/chicken/Guangxi/135C10/2013	A / H3N2	Liu,T.T.; Xie,Z.X.; Xie,L.J.; Xie,Z.Q.; Deng,X.W.; Liu,J.B.; Luo,S.S.; Fan,Q.; Pang,Y.S.	2013-03	EPI_ISL_266402	EPI1006564|A/chicken/Guangxi/135C10/2013	EPI1006563|A/chicken/Guangxi/135C10/2013	EPI1006562|A/chicken/Guangxi/135C10/2013	EPI1006559|A/chicken/Guangxi/135C10/2013	EPI1006561|A/chicken/Guangxi/135C10/2013	EPI1006560|A/chicken/Guangxi/135C10/2013	EPI1006566|A/chicken/Guangxi/135C10/2013	EPI1006565|A/chicken/Guangxi/135C10/2013
A/chicken/Guangxi/125C8/2012	A / H3N2	Liu,T.T.; Xie,Z.X.; Xie,L.J.; Xie,Z.Q.; Deng,X.W.; Liu,J.B.; Luo,S.S.; Fan,Q.; Pang,Y.S.	2012	EPI_ISL_266401	EPI1006556|A/chicken/Guangxi/125C8/2012	EPI1006555|A/chicken/Guangxi/125C8/2012	EPI1006554|A/chicken/Guangxi/125C8/2012	EPI1006551|A/chicken/Guangxi/125C8/2012	EPI1006553|A/chicken/Guangxi/125C8/2012	EPI1006552|A/chicken/Guangxi/125C8/2012	EPI1006558|A/chicken/Guangxi/125C8/2012	EPI1006557|A/chicken/Guangxi/125C8/2012
A/chicken/Guangxi/073C2/2010	A / H3N2	Liu,T.T.; Xie,Z.X.; Xie,L.J.; Xie,Z.Q.; Deng,X.W.; Liu,J.B.; Luo,S.S.; Fan,Q.; Pang,Y.S.	2010-07	EPI_ISL_266399	EPI1006540|A/chicken/Guangxi/073C2/2010	EPI1006539|A/chicken/Guangxi/073C2/2010	EPI1006538|A/chicken/Guangxi/073C2/2010	EPI1006535|A/chicken/Guangxi/073C2/2010	EPI1006537|A/chicken/Guangxi/073C2/2010	EPI1006536|A/chicken/Guangxi/073C2/2010	EPI1006542|A/chicken/Guangxi/073C2/2010	EPI1006541|A/chicken/Guangxi/073C2/2010
A/chicken/Guangxi/015C10/2009	A / H3N2	Liu,T.T.; Xie,Z.X.; Xie,L.J.; Xie,Z.Q.; Deng,X.W.; Liu,J.B.; Luo,S.S.; Fan,Q.; Pang,Y.S.	2009-04	EPI_ISL_266396	EPI1006516|A/chicken/Guangxi/015C10/2009	EPI1006515|A/chicken/Guangxi/015C10/2009	EPI1006514|A/chicken/Guangxi/015C10/2009	EPI1006511|A/chicken/Guangxi/015C10/2009	EPI1006513|A/chicken/Guangxi/015C10/2009	EPI1006512|A/chicken/Guangxi/015C10/2009	EPI1006518|A/chicken/Guangxi/015C10/2009	EPI1006517|A/chicken/Guangxi/015C10/2009
A/chicken/Ganzhou/GZ43/2016	A / H3N2	Chen,L.J.; Tian,J.H.; Lin,X.D.; Liao,Y.; Shi,M.; Zhang,Y.Z.	2016-01-27	EPI_ISL_252831	EPI942260|A/chicken/Ganzhou/GZ43/2016	EPI942230|A/chicken/Ganzhou/GZ43/2016	EPI942200|A/chicken/Ganzhou/GZ43/2016	EPI942079|A/chicken/Ganzhou/GZ43/2016	EPI942170|A/chicken/Ganzhou/GZ43/2016	EPI942140|A/chicken/Ganzhou/GZ43/2016	EPI942110|A/chicken/Ganzhou/GZ43/2016	EPI942290|A/chicken/Ganzhou/GZ43/2016
A/chicken/Ganzhou/GZ157/2016	A / H3N2	Chen,L.J.; Tian,J.H.; Lin,X.D.; Liao,Y.; Shi,M.; Zhang,Y.Z.	2016-03-03	EPI_ISL_252830	EPI942259|A/chicken/Ganzhou/GZ157/2016	EPI942229|A/chicken/Ganzhou/GZ157/2016	EPI942199|A/chicken/Ganzhou/GZ157/2016	EPI942078|A/chicken/Ganzhou/GZ157/2016	EPI942169|A/chicken/Ganzhou/GZ157/2016	EPI942139|A/chicken/Ganzhou/GZ157/2016	EPI942109|A/chicken/Ganzhou/GZ157/2016	EPI942289|A/chicken/Ganzhou/GZ157/2016
A/chicken/Nanjing/B854-2/2011	A / H3N8	Cui,H.; Shi,Y.; Ruan,T.; Li,X.; Teng,Q.; Chen,H.; Yang,J.; Liu,Q.; Li,Z.	2011	EPI_ISL_224893	EPI775002|A/chicken/Nanjing/B854-2/2011	EPI774995|A/chicken/Nanjing/B854-2/2011	EPI774988|A/chicken/Nanjing/B854-2/2011	EPI774953|A/chicken/Nanjing/B854-2/2011	EPI774974|A/chicken/Nanjing/B854-2/2011	EPI774967|A/chicken/Nanjing/B854-2/2011	EPI774960|A/chicken/Nanjing/B854-2/2011	EPI774981|A/chicken/Nanjing/B854-2/2011
A/chicken/Shanghai/LPM2/2013	A / H3N2	Yang,D.; Liu,J.; Ju,H.; Ge,F.; Wang,J.; Li,X.; Liu,P.; Zhou,J.	2013-08-15	EPI_ISL_167102	EPI544771|A/chicken/Shanghai/LPM2/2013	EPI544772|A/chicken/Shanghai/LPM2/2013	EPI544706|A/chicken/Shanghai/LPM2/2013	EPI544773|A/chicken/Shanghai/LPM2/2013	EPI544774|A/chicken/Shanghai/LPM2/2013	EPI544775|A/chicken/Shanghai/LPM2/2013	EPI544776|A/chicken/Shanghai/LPM2/2013	EPI544777|A/chicken/Shanghai/LPM2/2013
A/duck/Wuxi/7275/2016	A / H3N8	Maijuan,Ma; Shanhui,Chen; Teng,Zhao	2016-01-15	EPI_ISL_277029	EPI1055302|A/duck/Wuxi/7275/2016PB2	EPI1055303|A/duck/Wuxi/7275/2016PB1	EPI1055301|A/duck/Wuxi/7275/2016PA	EPI1055305|A/duck/Wuxi/7275/2016HA	EPI1055298|A/duck/Wuxi/7275/2016NP	EPI1055304|A/duck/Wuxi/7275/2016NA	EPI1055300|A/duck/Wuxi/7275/2016M	EPI1055299|A/duck/Wuxi/7275/2016NS
A/duck/Guangdong/04.16 SZLGWL009/2015(Mixed)	A / H3N2		2015-04-16	EPI_ISL_200618	EPI667258|A/duck/Guangdong/04.16 SZLGWL009/2015(Mixed)_PB2_|H3N2	EPI667259|A/duck/Guangdong/04.16 SZLGWL009/2015(Mixed)_PB1_|H3N2	EPI667257|A/duck/Guangdong/04.16 SZLGWL009/2015(Mixed)_PA_|H3N2	EPI667261|A/duck/Guangdong/04.16 SZLGWL009/2015(Mixed)_HA_|H3N2	EPI667254|A/duck/Guangdong/04.16 SZLGWL009/2015(Mixed)_NP_|H3N2	EPI667260|A/duck/Guangdong/04.16 SZLGWL009/2015(Mixed)_NA_|H3N2	EPI667256|A/duck/Guangdong/04.16 SZLGWL009/2015(Mixed)_MP_|H3N2	EPI667255|A/duck/Guangdong/04.16 SZLGWL009/2015(Mixed)_NS_|H3N2
A/duck/Guangxi/04.10 JX050/2015(Mixed)	A / H3N2		2015-04-10	EPI_ISL_200586	EPI667002|A/duck/Guangxi/04.10 JX050/2015(Mixed)_PB2_|H3N2	EPI667003|A/duck/Guangxi/04.10 JX050/2015(Mixed)_PB1_|H3N2	EPI667001|A/duck/Guangxi/04.10 JX050/2015(Mixed)_PA_|H3N2	EPI667005|A/duck/Guangxi/04.10 JX050/2015(Mixed)_HA_|H3N2	EPI666998|A/duck/Guangxi/04.10 JX050/2015(Mixed)_NP_|H3N2	EPI667004|A/duck/Guangxi/04.10 JX050/2015(Mixed)_NA_|H3N2	EPI667000|A/duck/Guangxi/04.10 JX050/2015(Mixed)_MP_|H3N2	EPI666999|A/duck/Guangxi/04.10 JX050/2015(Mixed)_NS_|H3N2
A/duck/Guangdong/04.22 DGCP075-P/2015(Mixed)	A / H3N2		2015-04-22	EPI_ISL_200554	EPI666746|A/duck/Guangdong/04.22 DGCP075-P/2015(Mixed)_PB2_|H3N2	EPI666747|A/duck/Guangdong/04.22 DGCP075-P/2015(Mixed)_PB1_|H3N2	EPI666745|A/duck/Guangdong/04.22 DGCP075-P/2015(Mixed)_PA_|H3N2	EPI666749|A/duck/Guangdong/04.22 DGCP075-P/2015(Mixed)_HA_|H3N2	EPI666742|A/duck/Guangdong/04.22 DGCP075-P/2015(Mixed)_NP_|H3N2	EPI666748|A/duck/Guangdong/04.22 DGCP075-P/2015(Mixed)_NA_|H3N2	EPI666744|A/duck/Guangdong/04.22 DGCP075-P/2015(Mixed)_MP_|H3N2	EPI666743|A/duck/Guangdong/04.22 DGCP075-P/2015(Mixed)_NS_|H3N2
A/duck/Guangdong/04.23 DGQTSJ126-P/2015(Mixed)	A / H3N2		2015-04-23	EPI_ISL_200518	EPI666458|A/duck/Guangdong/04.23 DGQTSJ126-P/2015(Mixed)_PB2_|H3N2	EPI666459|A/duck/Guangdong/04.23 DGQTSJ126-P/2015(Mixed)_PB1_|H3N2	EPI666457|A/duck/Guangdong/04.23 DGQTSJ126-P/2015(Mixed)_PA_|H3N2	EPI666461|A/duck/Guangdong/04.23 DGQTSJ126-P/2015(Mixed)_HA_|H3N2	EPI666454|A/duck/Guangdong/04.23 DGQTSJ126-P/2015(Mixed)_NP_|H3N2	EPI666460|A/duck/Guangdong/04.23 DGQTSJ126-P/2015(Mixed)_NA_|H3N2	EPI666456|A/duck/Guangdong/04.23 DGQTSJ126-P/2015(Mixed)_MP_|H3N2	EPI666455|A/duck/Guangdong/04.23 DGQTSJ126-P/2015(Mixed)_NS_|H3N2
A/duck/Jiangxi/01.14 NCJD060-P/2015(Mixed)	A / H3N6		2015-01-14	EPI_ISL_200490	EPI666234|A/duck/Jiangxi/01.14 NCJD060-P/2015(Mixed)_PB2_|H3N6	EPI666235|A/duck/Jiangxi/01.14 NCJD060-P/2015(Mixed)_PB1_|H3N6	EPI666233|A/duck/Jiangxi/01.14 NCJD060-P/2015(Mixed)_PA_|H3N6	EPI666237|A/duck/Jiangxi/01.14 NCJD060-P/2015(Mixed)_HA_|H3N6	EPI666230|A/duck/Jiangxi/01.14 NCJD060-P/2015(Mixed)_NP_|H3N6	EPI666236|A/duck/Jiangxi/01.14 NCJD060-P/2015(Mixed)_NA_|H3N6	EPI666232|A/duck/Jiangxi/01.14 NCJD060-P/2015(Mixed)_MP_|H3N6	EPI666231|A/duck/Jiangxi/01.14 NCJD060-P/2015(Mixed)_NS_|H3N6
A/duck/Jiangxi/01.14 NCJD033-P/2015(Mixed)	A / H3N2		2015-01-14	EPI_ISL_200481	EPI666162|A/duck/Jiangxi/01.14 NCJD033-P/2015(Mixed)_PB2_|H3N2	EPI666163|A/duck/Jiangxi/01.14 NCJD033-P/2015(Mixed)_PB1_|H3N2	EPI666161|A/duck/Jiangxi/01.14 NCJD033-P/2015(Mixed)_PA_|H3N2	EPI666165|A/duck/Jiangxi/01.14 NCJD033-P/2015(Mixed)_HA_|H3N2	EPI666158|A/duck/Jiangxi/01.14 NCJD033-P/2015(Mixed)_NP_|H3N2	EPI666164|A/duck/Jiangxi/01.14 NCJD033-P/2015(Mixed)_NA_|H3N2	EPI666160|A/duck/Jiangxi/01.14 NCJD033-P/2015(Mixed)_MP_|H3N2	EPI666159|A/duck/Jiangxi/01.14 NCJD033-P/2015(Mixed)_NS_|H3N2
A/duck/Guangdong/04.22 DGCP064-P/2015(Mixed)	A / H3N2		2015-04-22	EPI_ISL_200477	EPI666130|A/duck/Guangdong/04.22 DGCP064-P/2015(Mixed)_PB2_|H3N2	EPI666131|A/duck/Guangdong/04.22 DGCP064-P/2015(Mixed)_PB1_|H3N2	EPI666129|A/duck/Guangdong/04.22 DGCP064-P/2015(Mixed)_PA_|H3N2	EPI666133|A/duck/Guangdong/04.22 DGCP064-P/2015(Mixed)_HA_|H3N2	EPI666126|A/duck/Guangdong/04.22 DGCP064-P/2015(Mixed)_NP_|H3N2	EPI666132|A/duck/Guangdong/04.22 DGCP064-P/2015(Mixed)_NA_|H3N2	EPI666128|A/duck/Guangdong/04.22 DGCP064-P/2015(Mixed)_MP_|H3N2	EPI666127|A/duck/Guangdong/04.22 DGCP064-P/2015(Mixed)_NS_|H3N2
A/duck/Jiangsu/12.18 NJLH1266-P/2014(Mixed)	A / H3N2		2014-12-18	EPI_ISL_200472	EPI666090|A/duck/Jiangsu/12.18 NJLH1266-P/2014(Mixed)_PB2_|H3N2	EPI666091|A/duck/Jiangsu/12.18 NJLH1266-P/2014(Mixed)_PB1_|H3N2	EPI666089|A/duck/Jiangsu/12.18 NJLH1266-P/2014(Mixed)_PA_|H3N2	EPI666093|A/duck/Jiangsu/12.18 NJLH1266-P/2014(Mixed)_HA_|H3N2	EPI666086|A/duck/Jiangsu/12.18 NJLH1266-P/2014(Mixed)_NP_|H3N2	EPI666092|A/duck/Jiangsu/12.18 NJLH1266-P/2014(Mixed)_NA_|H3N2	EPI666088|A/duck/Jiangsu/12.18 NJLH1266-P/2014(Mixed)_MP_|H3N2	EPI666087|A/duck/Jiangsu/12.18 NJLH1266-P/2014(Mixed)_NS_|H3N2
A/duck/Jiangxi/01.14 NCJD028-P/2015(H3N8)	A / H3N8		2015-01-14	EPI_ISL_199329	EPI660980|A/duck/Jiangxi/01.14 NCJD028-P/2015(H3N8)_PB2_|H3N8	EPI660981|A/duck/Jiangxi/01.14 NCJD028-P/2015(H3N8)_PB1_|H3N8	EPI660979|A/duck/Jiangxi/01.14 NCJD028-P/2015(H3N8)_PA_|H3N8	EPI660983|A/duck/Jiangxi/01.14 NCJD028-P/2015(H3N8)_HA_|H3N8	EPI660976|A/duck/Jiangxi/01.14 NCJD028-P/2015(H3N8)_NP_|H3N8	EPI660982|A/duck/Jiangxi/01.14 NCJD028-P/2015(H3N8)_NA_|H3N8	EPI660978|A/duck/Jiangxi/01.14 NCJD028-P/2015(H3N8)_MP_|H3N8	EPI660977|A/duck/Jiangxi/01.14 NCJD028-P/2015(H3N8)_NS_|H3N8
A/duck/Jiangxi/01.14 NCJD035-P/2015(H3N2)	A / H3N2		2015-01-14	EPI_ISL_199318	EPI660892|A/duck/Jiangxi/01.14 NCJD035-P/2015(H3N2)_PB2_|H3N2	EPI660893|A/duck/Jiangxi/01.14 NCJD035-P/2015(H3N2)_PB1_|H3N2	EPI660891|A/duck/Jiangxi/01.14 NCJD035-P/2015(H3N2)_PA_|H3N2	EPI660895|A/duck/Jiangxi/01.14 NCJD035-P/2015(H3N2)_HA_|H3N2	EPI660888|A/duck/Jiangxi/01.14 NCJD035-P/2015(H3N2)_NP_|H3N2	EPI660894|A/duck/Jiangxi/01.14 NCJD035-P/2015(H3N2)_NA_|H3N2	EPI660890|A/duck/Jiangxi/01.14 NCJD035-P/2015(H3N2)_MP_|H3N2	EPI660889|A/duck/Jiangxi/01.14 NCJD035-P/2015(H3N2)_NS_|H3N2
A/duck/Guangdong/04.22 DGCP083-P/2015(H3N8)	A / H3N8		2015-04-22	EPI_ISL_199251	EPI660356|A/duck/Guangdong/04.22 DGCP083-P/2015(H3N8)_PB2_|H3N8	EPI660357|A/duck/Guangdong/04.22 DGCP083-P/2015(H3N8)_PB1_|H3N8	EPI660355|A/duck/Guangdong/04.22 DGCP083-P/2015(H3N8)_PA_|H3N8	EPI660359|A/duck/Guangdong/04.22 DGCP083-P/2015(H3N8)_HA_|H3N8	EPI660352|A/duck/Guangdong/04.22 DGCP083-P/2015(H3N8)_NP_|H3N8	EPI660358|A/duck/Guangdong/04.22 DGCP083-P/2015(H3N8)_NA_|H3N8	EPI660354|A/duck/Guangdong/04.22 DGCP083-P/2015(H3N8)_MP_|H3N8	EPI660353|A/duck/Guangdong/04.22 DGCP083-P/2015(H3N8)_NS_|H3N8
A/duck/Fujian/SD063/2017	A / H3N3	Zhao,R.	2017-03	EPI_ISL_285381	EPI1103268|A/duck/Fujian/SD063/2017	EPI1103263|A/duck/Fujian/SD063/2017	EPI1103258|A/duck/Fujian/SD063/2017	EPI1103238|A/duck/Fujian/SD063/2017	EPI1103249|A/duck/Fujian/SD063/2017	EPI1103247|A/duck/Fujian/SD063/2017	EPI1103241|A/duck/Fujian/SD063/2017	EPI1103251|A/duck/Fujian/SD063/2017
A/duck/Jiangshu/YZ916/2016	A / H3N2	Sun,W.	2016-09-09	EPI_ISL_282917	EPI1086352|A/duck/Jiangshu/YZ916/2016	EPI1086351|A/duck/Jiangshu/YZ916/2016	EPI1086350|A/duck/Jiangshu/YZ916/2016	EPI1086345|A/duck/Jiangshu/YZ916/2016	EPI1086348|A/duck/Jiangshu/YZ916/2016	EPI1086347|A/duck/Jiangshu/YZ916/2016	EPI1086346|A/duck/Jiangshu/YZ916/2016	EPI1086349|A/duck/Jiangshu/YZ916/2016
A/duck/Guangxi/135D20/2013	A / H3N2	Liu,T.T.; Xie,Z.X.; Xie,L.J.; Xie,Z.Q.; Deng,X.W.; Liu,J.B.; Luo,S.S.; Fan,Q.; Pang,Y.S.	2013-03	EPI_ISL_266404	EPI1006580|A/duck/Guangxi/135D20/2013	EPI1006579|A/duck/Guangxi/135D20/2013	EPI1006578|A/duck/Guangxi/135D20/2013	EPI1006575|A/duck/Guangxi/135D20/2013	EPI1006577|A/duck/Guangxi/135D20/2013	EPI1006576|A/duck/Guangxi/135D20/2013	EPI1006582|A/duck/Guangxi/135D20/2013	EPI1006581|A/duck/Guangxi/135D20/2013
A/duck/Guangxi/112D4/2012	A / H3N2	Liu,T.T.; Xie,Z.X.; Xie,L.J.; Xie,Z.Q.; Deng,X.W.; Liu,J.B.; Luo,S.S.; Fan,Q.; Pang,Y.S.	2012	EPI_ISL_266400	EPI1006548|A/duck/Guangxi/112D4/2012	EPI1006547|A/duck/Guangxi/112D4/2012	EPI1006546|A/duck/Guangxi/112D4/2012	EPI1006543|A/duck/Guangxi/112D4/2012	EPI1006545|A/duck/Guangxi/112D4/2012	EPI1006544|A/duck/Guangxi/112D4/2012	EPI1006550|A/duck/Guangxi/112D4/2012	EPI1006549|A/duck/Guangxi/112D4/2012
A/duck/Guangxi/057D6/2010	A / H3N2	Liu,T.T.; Xie,Z.X.; Xie,L.J.; Xie,Z.Q.; Deng,X.W.; Liu,J.B.; Luo,S.S.; Fan,Q.; Pang,Y.S.	2010-04	EPI_ISL_266398	EPI1006532|A/duck/Guangxi/057D6/2010	EPI1006531|A/duck/Guangxi/057D6/2010	EPI1006530|A/duck/Guangxi/057D6/2010	EPI1006527|A/duck/Guangxi/057D6/2010	EPI1006529|A/duck/Guangxi/057D6/2010	EPI1006528|A/duck/Guangxi/057D6/2010	EPI1006534|A/duck/Guangxi/057D6/2010	EPI1006533|A/duck/Guangxi/057D6/2010
A/duck/Guangxi/015D2/2009	A / H3N2	Liu,T.T.; Xie,Z.X.; Xie,L.J.; Xie,Z.Q.; Deng,X.W.; Liu,J.B.; Luo,S.S.; Fan,Q.; Pang,Y.S.	2009-04	EPI_ISL_266397	EPI1006524|A/duck/Guangxi/015D2/2009	EPI1006523|A/duck/Guangxi/015D2/2009	EPI1006522|A/duck/Guangxi/015D2/2009	EPI1006519|A/duck/Guangxi/015D2/2009	EPI1006521|A/duck/Guangxi/015D2/2009	EPI1006520|A/duck/Guangxi/015D2/2009	EPI1006526|A/duck/Guangxi/015D2/2009	EPI1006525|A/duck/Guangxi/015D2/2009
A/duck/Hubei/ZYSYF2/2015	A / H3N6	Chen,L.J.; Tian,J.H.; Lin,X.D.; Liao,Y.; Shi,M.; Zhang,Y.Z.	2015-11-15	EPI_ISL_252822	EPI942250|A/duck/Hubei/ZYSYF2/2015	EPI942220|A/duck/Hubei/ZYSYF2/2015	EPI942190|A/duck/Hubei/ZYSYF2/2015	EPI942070|A/duck/Hubei/ZYSYF2/2015	EPI942160|A/duck/Hubei/ZYSYF2/2015	EPI942130|A/duck/Hubei/ZYSYF2/2015	EPI942100|A/duck/Hubei/ZYSYF2/2015	EPI942280|A/duck/Hubei/ZYSYF2/2015
A/duck/Hubei/ZYSYF9/2015	A / H3N6	Chen,L.J.; Tian,J.H.; Lin,X.D.; Liao,Y.; Shi,M.; Zhang,Y.Z.	2015-11-15	EPI_ISL_252821	EPI942249|A/duck/Hubei/ZYSYF9/2015	EPI942219|A/duck/Hubei/ZYSYF9/2015	EPI942189|A/duck/Hubei/ZYSYF9/2015	EPI942069|A/duck/Hubei/ZYSYF9/2015	EPI942159|A/duck/Hubei/ZYSYF9/2015	EPI942129|A/duck/Hubei/ZYSYF9/2015	EPI942099|A/duck/Hubei/ZYSYF9/2015	EPI942279|A/duck/Hubei/ZYSYF9/2015
A/duck/Hubei/ZYSYF21/2015	A / H3N6	Chen,L.J.; Tian,J.H.; Lin,X.D.; Liao,Y.; Shi,M.; Zhang,Y.Z.	2015-11-15	EPI_ISL_252820	EPI942248|A/duck/Hubei/ZYSYF21/2015	EPI942218|A/duck/Hubei/ZYSYF21/2015	EPI942188|A/duck/Hubei/ZYSYF21/2015	EPI942068|A/duck/Hubei/ZYSYF21/2015	EPI942158|A/duck/Hubei/ZYSYF21/2015	EPI942128|A/duck/Hubei/ZYSYF21/2015	EPI942098|A/duck/Hubei/ZYSYF21/2015	EPI942278|A/duck/Hubei/ZYSYF21/2015
A/duck/Hubei/ZYSYF18/2015	A / H3N6	Chen,L.J.; Tian,J.H.; Lin,X.D.; Liao,Y.; Shi,M.; Zhang,Y.Z.	2015-11-15	EPI_ISL_252813	EPI942241|A/duck/Hubei/ZYSYF18/2015	EPI942211|A/duck/Hubei/ZYSYF18/2015	EPI942181|A/duck/Hubei/ZYSYF18/2015	EPI942061|A/duck/Hubei/ZYSYF18/2015	EPI942151|A/duck/Hubei/ZYSYF18/2015	EPI942121|A/duck/Hubei/ZYSYF18/2015	EPI942091|A/duck/Hubei/ZYSYF18/2015	EPI942271|A/duck/Hubei/ZYSYF18/2015
A/duck/Hubei/ZYSYF12/2015	A / H3N6	Chen,L.J.; Tian,J.H.; Lin,X.D.; Liao,Y.; Shi,M.; Zhang,Y.Z.	2015-11-15	EPI_ISL_252812	EPI942240|A/duck/Hubei/ZYSYF12/2015	EPI942210|A/duck/Hubei/ZYSYF12/2015	EPI942180|A/duck/Hubei/ZYSYF12/2015	EPI942060|A/duck/Hubei/ZYSYF12/2015	EPI942150|A/duck/Hubei/ZYSYF12/2015	EPI942120|A/duck/Hubei/ZYSYF12/2015	EPI942090|A/duck/Hubei/ZYSYF12/2015	EPI942270|A/duck/Hubei/ZYSYF12/2015
A/duck/Hubei/ZYSYF4/2015	A / H3N6	Chen,L.J.; Tian,J.H.; Lin,X.D.; Liao,Y.; Shi,M.; Zhang,Y.Z.	2015-11-15	EPI_ISL_252811	EPI942239|A/duck/Hubei/ZYSYF4/2015	EPI942209|A/duck/Hubei/ZYSYF4/2015	EPI942179|A/duck/Hubei/ZYSYF4/2015	EPI942059|A/duck/Hubei/ZYSYF4/2015	EPI942149|A/duck/Hubei/ZYSYF4/2015	EPI942119|A/duck/Hubei/ZYSYF4/2015	EPI942089|A/duck/Hubei/ZYSYF4/2015	EPI942269|A/duck/Hubei/ZYSYF4/2015
A/duck/Shanghai/74-1/2009	A / H3N2	Cui,H.; Shi,Y.; Ruan,T.; Li,X.; Teng,Q.; Chen,H.; Yang,J.; Liu,Q.; Li,Z.	2009	EPI_ISL_224897	EPI775006|A/duck/Shanghai/74-1/2009	EPI774999|A/duck/Shanghai/74-1/2009	EPI774992|A/duck/Shanghai/74-1/2009	EPI774957|A/duck/Shanghai/74-1/2009	EPI774978|A/duck/Shanghai/74-1/2009	EPI774971|A/duck/Shanghai/74-1/2009	EPI774964|A/duck/Shanghai/74-1/2009	EPI774985|A/duck/Shanghai/74-1/2009
A/duck/Hebei/B1647-1/2011	A / H3N2	Cui,H.; Shi,Y.; Ruan,T.; Li,X.; Teng,Q.; Chen,H.; Yang,J.; Liu,Q.; Li,Z.	2011	EPI_ISL_224896	EPI775005|A/duck/Hebei/B1647-1/2011	EPI774998|A/duck/Hebei/B1647-1/2011	EPI774991|A/duck/Hebei/B1647-1/2011	EPI774956|A/duck/Hebei/B1647-1/2011	EPI774977|A/duck/Hebei/B1647-1/2011	EPI774970|A/duck/Hebei/B1647-1/2011	EPI774963|A/duck/Hebei/B1647-1/2011	EPI774984|A/duck/Hebei/B1647-1/2011
A/duck/Hebei/B1646-2/2011	A / H3N2	Cui,H.; Shi,Y.; Ruan,T.; Li,X.; Teng,Q.; Chen,H.; Yang,J.; Liu,Q.; Li,Z.	2011	EPI_ISL_224895	EPI775004|A/duck/Hebei/B1646-2/2011	EPI774997|A/duck/Hebei/B1646-2/2011	EPI774990|A/duck/Hebei/B1646-2/2011	EPI774955|A/duck/Hebei/B1646-2/2011	EPI774976|A/duck/Hebei/B1646-2/2011	EPI774969|A/duck/Hebei/B1646-2/2011	EPI774962|A/duck/Hebei/B1646-2/2011	EPI774983|A/duck/Hebei/B1646-2/2011
A/duck/Hebei/B1645-2/2011	A / H3N2	Cui,H.; Shi,Y.; Ruan,T.; Li,X.; Teng,Q.; Chen,H.; Yang,J.; Liu,Q.; Li,Z.	2011	EPI_ISL_224894	EPI775003|A/duck/Hebei/B1645-2/2011	EPI774996|A/duck/Hebei/B1645-2/2011	EPI774989|A/duck/Hebei/B1645-2/2011	EPI774954|A/duck/Hebei/B1645-2/2011	EPI774975|A/duck/Hebei/B1645-2/2011	EPI774968|A/duck/Hebei/B1645-2/2011	EPI774961|A/duck/Hebei/B1645-2/2011	EPI774982|A/duck/Hebei/B1645-2/2011
A/duck/Nanjing/A1591-1/2010	A / H3N8	Cui,H.; Shi,Y.; Ruan,T.; Li,X.; Teng,Q.; Chen,H.; Yang,J.; Liu,Q.; Li,Z.	2010	EPI_ISL_224892	EPI775001|A/duck/Nanjing/A1591-1/2010	EPI774994|A/duck/Nanjing/A1591-1/2010	EPI774987|A/duck/Nanjing/A1591-1/2010	EPI774952|A/duck/Nanjing/A1591-1/2010	EPI774973|A/duck/Nanjing/A1591-1/2010	EPI774966|A/duck/Nanjing/A1591-1/2010	EPI774959|A/duck/Nanjing/A1591-1/2010	EPI774980|A/duck/Nanjing/A1591-1/2010
A/duck/Shanghai/120-1/2009	A / H3N8	Cui,H.; Shi,Y.; Ruan,T.; Li,X.; Teng,Q.; Chen,H.; Yang,J.; Liu,Q.; Li,Z.	2009	EPI_ISL_224891	EPI775000|A/duck/Shanghai/120-1/2009	EPI774993|A/duck/Shanghai/120-1/2009	EPI774986|A/duck/Shanghai/120-1/2009	EPI774951|A/duck/Shanghai/120-1/2009	EPI774972|A/duck/Shanghai/120-1/2009	EPI774965|A/duck/Shanghai/120-1/2009	EPI774958|A/duck/Shanghai/120-1/2009	EPI774979|A/duck/Shanghai/120-1/2009
A/duck/Hunan/161/2015	A / H3N6	Li,X.; Yang,J.; Liu,B.; Jia,Y.; Guo,J.; Gao,X.; Weng,S.; Yang,M.; Wang,L.; Wang,L.F.; Cui,J.; Chen,H.; Zhu,Q.	2015-04-06	EPI_ISL_221746	EPI760210|A/duck/Hunan/161/2015	EPI760211|A/duck/Hunan/161/2015	EPI760212|A/duck/Hunan/161/2015	EPI760213|A/duck/Hunan/161/2015	EPI760214|A/duck/Hunan/161/2015	EPI760215|A/duck/Hunan/161/2015	EPI760216|A/duck/Hunan/161/2015	EPI760217|A/duck/Hunan/161/2015
A/duck/Hunan/199/2014	A / H3N8	Li,X.; Yang,J.; Liu,B.; Jia,Y.; Guo,J.; Gao,X.; Weng,S.; Yang,M.; Wang,L.; Wang,L.F.; Cui,J.; Chen,H.; Zhu,Q.	2014-11-14	EPI_ISL_221744	EPI760194|A/duck/Hunan/199/2014	EPI760195|A/duck/Hunan/199/2014	EPI760196|A/duck/Hunan/199/2014	EPI760197|A/duck/Hunan/199/2014	EPI760198|A/duck/Hunan/199/2014	EPI760199|A/duck/Hunan/199/2014	EPI760200|A/duck/Hunan/199/2014	EPI760201|A/duck/Hunan/199/2014
A/duck/Anhui/D293/2014	A / H3N2	Li,C.; Yu,M.; Sun,H.; Liu,L.; Liu,J.	2014-02-04	EPI_ISL_212045	EPI710987|A/duck/Anhui/D293/2014	EPI710988|A/duck/Anhui/D293/2014	EPI710989|A/duck/Anhui/D293/2014	EPI710990|A/duck/Anhui/D293/2014	EPI710991|A/duck/Anhui/D293/2014	EPI710992|A/duck/Anhui/D293/2014	EPI710993|A/duck/Anhui/D293/2014	EPI710994|A/duck/Anhui/D293/2014
A/duck/Guangxi/175D12/2014	A / H3N6	Liu,T.T.; Xie,Z.X.; Xie,L.J.; Xie,Z.Q.; Deng,X.W.; Liu,J.B.; Luo,S.S.; Fan,Q.; Pang,Y.S.	2014-07	EPI_ISL_190031	EPI615111|A/duck/Guangxi/175D12/2014	EPI615110|A/duck/Guangxi/175D12/2014	EPI615109|A/duck/Guangxi/175D12/2014	EPI615106|A/duck/Guangxi/175D12/2014	EPI615108|A/duck/Guangxi/175D12/2014	EPI615107|A/duck/Guangxi/175D12/2014	EPI615113|A/duck/Guangxi/175D12/2014	EPI615112|A/duck/Guangxi/175D12/2014
A/duck/Zhejiang/D1-6/2013	A / H3N8	Wu,H.; Wu,N.; Peng,X.; Jin,C.; Lu,X.; Cheng,L.; Yao,H.; Li,L.	2013-11-14	EPI_ISL_163907	EPI534809|A/duck/Zhejiang/D1-6/2013	EPI534820|A/duck/Zhejiang/D1-6/2013	EPI534831|A/duck/Zhejiang/D1-6/2013	EPI534842|A/duck/Zhejiang/D1-6/2013	EPI534853|A/duck/Zhejiang/D1-6/2013	EPI534864|A/duck/Zhejiang/D1-6/2013	EPI534875|A/duck/Zhejiang/D1-6/2013	EPI534886|A/duck/Zhejiang/D1-6/2013
A/duck/Zhejiang/D1-3/2013	A / H3N6	Wu,H.; Wu,N.; Peng,X.; Jin,C.; Lu,X.; Cheng,L.; Yao,H.; Li,L.	2013-11-14	EPI_ISL_163906	EPI534808|A/duck/Zhejiang/D1-3/2013	EPI534819|A/duck/Zhejiang/D1-3/2013	EPI534830|A/duck/Zhejiang/D1-3/2013	EPI534841|A/duck/Zhejiang/D1-3/2013	EPI534852|A/duck/Zhejiang/D1-3/2013	EPI534863|A/duck/Zhejiang/D1-3/2013	EPI534874|A/duck/Zhejiang/D1-3/2013	EPI534885|A/duck/Zhejiang/D1-3/2013
A/duck/Zhejiang/D1-2/2013	A / H3N6	Wu,H.; Wu,N.; Peng,X.; Jin,C.; Lu,X.; Cheng,L.; Yao,H.; Li,L.	2013-11-14	EPI_ISL_163905	EPI534807|A/duck/Zhejiang/D1-2/2013	EPI534818|A/duck/Zhejiang/D1-2/2013	EPI534829|A/duck/Zhejiang/D1-2/2013	EPI534840|A/duck/Zhejiang/D1-2/2013	EPI534851|A/duck/Zhejiang/D1-2/2013	EPI534862|A/duck/Zhejiang/D1-2/2013	EPI534873|A/duck/Zhejiang/D1-2/2013	EPI534884|A/duck/Zhejiang/D1-2/2013
A/duck/Zhejiang/D1-1/2013	A / H3N6	Wu,H.; Wu,N.; Peng,X.; Jin,C.; Lu,X.; Cheng,L.; Yao,H.; Li,L.	2013-11-14	EPI_ISL_163904	EPI534806|A/duck/Zhejiang/D1-1/2013	EPI534817|A/duck/Zhejiang/D1-1/2013	EPI534828|A/duck/Zhejiang/D1-1/2013	EPI534839|A/duck/Zhejiang/D1-1/2013	EPI534850|A/duck/Zhejiang/D1-1/2013	EPI534861|A/duck/Zhejiang/D1-1/2013	EPI534872|A/duck/Zhejiang/D1-1/2013	EPI534883|A/duck/Zhejiang/D1-1/2013
A/duck/Zhejiang/D18/2013	A / H3N3	Wu,H.; Wu,N.; Peng,X.; Jin,C.; Lu,X.; Cheng,L.; Yao,H.; Li,L.	2013-10-16	EPI_ISL_163903	EPI534805|A/duck/Zhejiang/D18/2013	EPI534816|A/duck/Zhejiang/D18/2013	EPI534827|A/duck/Zhejiang/D18/2013	EPI534838|A/duck/Zhejiang/D18/2013	EPI534849|A/duck/Zhejiang/D18/2013	EPI534860|A/duck/Zhejiang/D18/2013	EPI534871|A/duck/Zhejiang/D18/2013	EPI534882|A/duck/Zhejiang/D18/2013
A/duck/Zhejiang/D17/2013	A / H3N3	Wu,H.; Wu,N.; Peng,X.; Jin,C.; Lu,X.; Cheng,L.; Yao,H.; Li,L.	2013-10-16	EPI_ISL_163902	EPI534804|A/duck/Zhejiang/D17/2013	EPI534815|A/duck/Zhejiang/D17/2013	EPI534826|A/duck/Zhejiang/D17/2013	EPI534837|A/duck/Zhejiang/D17/2013	EPI534848|A/duck/Zhejiang/D17/2013	EPI534859|A/duck/Zhejiang/D17/2013	EPI534870|A/duck/Zhejiang/D17/2013	EPI534881|A/duck/Zhejiang/D17/2013
A/duck/Zhejiang/D16/2013	A / H3N3	Wu,H.; Wu,N.; Peng,X.; Jin,C.; Lu,X.; Cheng,L.; Yao,H.; Li,L.	2013-10-16	EPI_ISL_163901	EPI534803|A/duck/Zhejiang/D16/2013	EPI534814|A/duck/Zhejiang/D16/2013	EPI534825|A/duck/Zhejiang/D16/2013	EPI534836|A/duck/Zhejiang/D16/2013	EPI534847|A/duck/Zhejiang/D16/2013	EPI534858|A/duck/Zhejiang/D16/2013	EPI534869|A/duck/Zhejiang/D16/2013	EPI534880|A/duck/Zhejiang/D16/2013
A/duck/Zhejiang/6D7/2013	A / H3N2	Wu,H.; Wu,N.; Peng,X.; Jin,C.; Lu,X.; Cheng,L.; Yao,H.; Li,L.	2013-12-14	EPI_ISL_163900	EPI534802|A/duck/Zhejiang/6D7/2013	EPI534813|A/duck/Zhejiang/6D7/2013	EPI534824|A/duck/Zhejiang/6D7/2013	EPI534835|A/duck/Zhejiang/6D7/2013	EPI534846|A/duck/Zhejiang/6D7/2013	EPI534857|A/duck/Zhejiang/6D7/2013	EPI534868|A/duck/Zhejiang/6D7/2013	EPI534879|A/duck/Zhejiang/6D7/2013
A/duck/Zhejiang/6D4/2013	A / H3N2	Wu,H.; Wu,N.; Peng,X.; Jin,C.; Lu,X.; Cheng,L.; Yao,H.; Li,L.	2013-12-14	EPI_ISL_163899	EPI534801|A/duck/Zhejiang/6D4/2013	EPI534812|A/duck/Zhejiang/6D4/2013	EPI534823|A/duck/Zhejiang/6D4/2013	EPI534834|A/duck/Zhejiang/6D4/2013	EPI534845|A/duck/Zhejiang/6D4/2013	EPI534856|A/duck/Zhejiang/6D4/2013	EPI534867|A/duck/Zhejiang/6D4/2013	EPI534878|A/duck/Zhejiang/6D4/2013
A/duck/Zhejiang/D13/2013	A / H3N2	Wu,H.; Wu,N.; Peng,X.; Jin,C.; Lu,X.; Cheng,L.; Yao,H.; Li,L.	2013-10-16	EPI_ISL_163898	EPI534800|A/duck/Zhejiang/D13/2013	EPI534811|A/duck/Zhejiang/D13/2013	EPI534822|A/duck/Zhejiang/D13/2013	EPI534833|A/duck/Zhejiang/D13/2013	EPI534844|A/duck/Zhejiang/D13/2013	EPI534855|A/duck/Zhejiang/D13/2013	EPI534866|A/duck/Zhejiang/D13/2013	EPI534877|A/duck/Zhejiang/D13/2013
A/duck/Zhejiang/D11/2013	A / H3N2	Wu,H.; Wu,N.; Peng,X.; Jin,C.; Lu,X.; Cheng,L.; Yao,H.; Li,L.	2013-10-16	EPI_ISL_163897	EPI534799|A/duck/Zhejiang/D11/2013	EPI534810|A/duck/Zhejiang/D11/2013	EPI534821|A/duck/Zhejiang/D11/2013	EPI534832|A/duck/Zhejiang/D11/2013	EPI534843|A/duck/Zhejiang/D11/2013	EPI534854|A/duck/Zhejiang/D11/2013	EPI534865|A/duck/Zhejiang/D11/2013	EPI534876|A/duck/Zhejiang/D11/2013
A/duck/Jiangsu/4/2010	A / H3N6	Li,Q.H.; Zhao,Q.Q.; Gu,M.; Liu,X.F.	2010-03	EPI_ISL_133706	EPI414143|A/duck/Jiangsu/4/2010	EPI414144|A/duck/Jiangsu/4/2010	EPI414145|A/duck/Jiangsu/4/2010	EPI414146|A/duck/Jiangsu/4/2010	EPI414147|A/duck/Jiangsu/4/2010	EPI414148|A/duck/Jiangsu/4/2010	EPI414149|A/duck/Jiangsu/4/2010	EPI414150|A/duck/Jiangsu/4/2010
A/duck/Guangdong/W12/2011	A / H3N2	Tian,J.; Zhang,C.; Qi,W.; Xu,C.; Huang,L.; Li,H.; Liao,M.	2011-12-22	EPI_ISL_127582	EPI389966|A/duck/Guangdong/W12/2011	EPI389967|A/duck/Guangdong/W12/2011	EPI389968|A/duck/Guangdong/W12/2011	EPI389969|A/duck/Guangdong/W12/2011	EPI389970|A/duck/Guangdong/W12/2011	EPI389971|A/duck/Guangdong/W12/2011	EPI389972|A/duck/Guangdong/W12/2011	EPI389973|A/duck/Guangdong/W12/2011
A/duck/Shanghai/SH3/2013	A / H3N2	Yang,D.; Liu,J.; Ju,H.; Ge,F.; Wang,J.; Li,X.; Liu,P.; Zhou,J.	2013-04-26	EPI_ISL_167105	EPI544792|A/duck/Shanghai/SH3/2013	EPI544793|A/duck/Shanghai/SH3/2013	EPI544709|A/duck/Shanghai/SH3/2013	EPI544794|A/duck/Shanghai/SH3/2013	EPI544795|A/duck/Shanghai/SH3/2013	EPI544796|A/duck/Shanghai/SH3/2013	EPI544797|A/duck/Shanghai/SH3/2013	EPI544798|A/duck/Shanghai/SH3/2013
A/duck/Shanghai/SH2/2013	A / H3N2	Yang,D.; Liu,J.; Ju,H.; Ge,F.; Wang,J.; Li,X.; Liu,P.; Zhou,J.	2013-04-26	EPI_ISL_167104	EPI544785|A/duck/Shanghai/SH2/2013	EPI544786|A/duck/Shanghai/SH2/2013	EPI544708|A/duck/Shanghai/SH2/2013	EPI544787|A/duck/Shanghai/SH2/2013	EPI544788|A/duck/Shanghai/SH2/2013	EPI544789|A/duck/Shanghai/SH2/2013	EPI544790|A/duck/Shanghai/SH2/2013	EPI544791|A/duck/Shanghai/SH2/2013
A/duck/Shanghai/SH1/2013	A / H3N2	Yang,D.; Liu,J.; Ju,H.; Ge,F.; Wang,J.; Li,X.; Liu,P.; Zhou,J.	2013-04-26	EPI_ISL_167103	EPI544778|A/duck/Shanghai/SH1/2013	EPI544779|A/duck/Shanghai/SH1/2013	EPI544707|A/duck/Shanghai/SH1/2013	EPI544780|A/duck/Shanghai/SH1/2013	EPI544781|A/duck/Shanghai/SH1/2013	EPI544782|A/duck/Shanghai/SH1/2013	EPI544783|A/duck/Shanghai/SH1/2013	EPI544784|A/duck/Shanghai/SH1/2013
A/duck/Hunan/S1824/2012	A / H3N8	Deng,G.; Tan,D.; Shi,J.; Cui,P.; Jiang,Y.; Liu,L.; Tian,G.; Kawaoka,Y.; Li,C.; Chen,H.	2012-03-24	EPI_ISL_143939	EPI461660|A/duck/Hunan/S1824/2012	EPI461661|A/duck/Hunan/S1824/2012	EPI461683|A/duck/Hunan/S1824/2012	EPI461663|A/duck/Hunan/S1824/2012	EPI461664|A/duck/Hunan/S1824/2012	EPI461665|A/duck/Hunan/S1824/2012	EPI461666|A/duck/Hunan/S1824/2012	EPI461667|A/duck/Hunan/S1824/2012
A/duck/Hunan/S1256/2012	A / H3N8	Deng,G.; Tan,D.; Shi,J.; Cui,P.; Jiang,Y.; Liu,L.; Tian,G.; Kawaoka,Y.; Li,C.; Chen,H.	2012-03-23	EPI_ISL_143936	EPI461626|A/duck/Hunan/S1256/2012	EPI461627|A/duck/Hunan/S1256/2012	EPI461648|A/duck/Hunan/S1256/2012	EPI461629|A/duck/Hunan/S1256/2012	EPI461630|A/duck/Hunan/S1256/2012	EPI461631|A/duck/Hunan/S1256/2012	EPI461632|A/duck/Hunan/S1256/2012	EPI461633|A/duck/Hunan/S1256/2012
A/duck/Beijing/61/05	A / H3N8	Pu,J.; Liu,J.	2005	EPI_ISL_64859	EPI227118|A/duck/Beijing/61/05	EPI232396|A/duck/Beijing/61/05	EPI232397|A/duck/Beijing/61/05	EPI232402|A/duck/Beijing/61/05	EPI232399|A/duck/Beijing/61/05	EPI232400|A/duck/Beijing/61/05	EPI232401|A/duck/Beijing/61/05	EPI232398|A/duck/Beijing/61/05
A/domestic green-winged teal/Hunan/2036/2007	A / H3N6	Xiong,C.; Chen,J.	2007-02-16	EPI_ISL_138847	EPI439803|A/domestic green-winged teal/Hunan/2036/2007	EPI439825|A/domestic green-winged teal/Hunan/2036/2007	EPI439841|A/domestic green-winged teal/Hunan/2036/2007	EPI439827|A/domestic green-winged teal/Hunan/2036/2007	EPI439828|A/domestic green-winged teal/Hunan/2036/2007	EPI439829|A/domestic green-winged teal/Hunan/2036/2007	EPI439830|A/domestic green-winged teal/Hunan/2036/2007	EPI439831|A/domestic green-winged teal/Hunan/2036/2007
A/mallard/Jiangxi/G98/2014（H3N8）	A / H3N8		2014-11-01	EPI_ISL_390452	EPI1589403|A/mallard/Jiangxi/G98/2014	EPI1589404|A/mallard/Jiangxi/G98/2014	EPI1589405|A/mallard/Jiangxi/G98/2014	EPI1589406|A/mallard/Jiangxi/G98/2014	EPI1589407|A/mallard/Jiangxi/G98/2014	EPI1589408|A/mallard/Jiangxi/G98/2014	EPI1589409|A/mallard/Jiangxi/G98/2014	EPI1589410|A/mallard/Jiangxi/G98/2014
A/mallard/Xuyi/14/2015	A / H3N8	Wang,C.; Fei,R.	2015-12-22	EPI_ISL_244614	EPI895476|A/mallard/Xuyi/14/2015	EPI895477|A/mallard/Xuyi/14/2015	EPI895478|A/mallard/Xuyi/14/2015	EPI895479|A/mallard/Xuyi/14/2015	EPI895480|A/mallard/Xuyi/14/2015	EPI895481|A/mallard/Xuyi/14/2015	EPI895482|A/mallard/Xuyi/14/2015	EPI895483|A/mallard/Xuyi/14/2015
A/mallard/Jiangxi/2-5/2010	A / H3N2	Na,Z.	2010-01-14	EPI_ISL_167462	EPI545916|A/mallard/Jiangxi/2-5/2010	EPI545894|A/mallard/Jiangxi/2-5/2010	EPI545917|A/mallard/Jiangxi/2-5/2010	EPI545918|A/mallard/Jiangxi/2-5/2010	EPI545919|A/mallard/Jiangxi/2-5/2010	EPI545920|A/mallard/Jiangxi/2-5/2010	EPI545921|A/mallard/Jiangxi/2-5/2010	EPI545922|A/mallard/Jiangxi/2-5/2010
A/mallard/Sanjiang/90/2006	A / H3N8	Cheng,C.	2006	EPI_ISL_98884	EPI341763|A/mallard/Sanjiang/90/2007	EPI341762|A/mallard/Sanjiang/90/2007	EPI341761|A/mallard/Sanjiang/90/2007	EPI341775|A/mallard/Sanjiang/90/2007	EPI341760|A/mallard/Sanjiang/90/2007	EPI341774|A/mallard/Sanjiang/90/2007	EPI341759|A/mallard/Sanjiang/90/2007	EPI341758|A/mallard/Sanjiang/90/2007
A/mallard/Jiangxi/G98/2014	A / H3N8	Zhang,T.	2014-11-11	EPI_ISL_393519	EPI1601913|A/mallard/Jiangxi/G98/2014	EPI1601914|A/mallard/Jiangxi/G98/2014	EPI1601915|A/mallard/Jiangxi/G98/2014	EPI1601911|A/mallard/Jiangxi/G98/2014	EPI1601916|A/mallard/Jiangxi/G98/2014	EPI1601912|A/mallard/Jiangxi/G98/2014	EPI1601917|A/mallard/Jiangxi/G98/2014	EPI1601918|A/mallard/Jiangxi/G98/2014
A/eurasian curlew/Zhuanghe/ZH-65/2013	A / H3N6	Fan,S.; Gao,X.; Wang,T.; Sun,W.; Ying,Y.; Li,X.; Zhao,Y.; Yang,S.; Gao,Y.; Xia,X.	2013-04-01	EPI_ISL_378358	EPI1549806|A/eurasian curlew/Zhuanghe/ZH-65/2013	EPI1549807|A/eurasian curlew/Zhuanghe/ZH-65/2013	EPI1549808|A/eurasian curlew/Zhuanghe/ZH-65/2013	EPI1549809|A/eurasian curlew/Zhuanghe/ZH-65/2013	EPI1549810|A/eurasian curlew/Zhuanghe/ZH-65/2013	EPI1549811|A/eurasian curlew/Zhuanghe/ZH-65/2013	EPI1549812|A/eurasian curlew/Zhuanghe/ZH-65/2013	EPI1549813|A/eurasian curlew/Zhuanghe/ZH-65/2013
A/eurasian curlew/Zhuanghe/ZH-64/2013	A / H3N6	Fan,S.; Gao,X.; Wang,T.; Sun,W.; Ying,Y.; Li,X.; Zhao,Y.; Yang,S.; Gao,Y.; Xia,X.	2013-04-01	EPI_ISL_378357	EPI1549798|A/eurasian curlew/Zhuanghe/ZH-64/2013	EPI1549799|A/eurasian curlew/Zhuanghe/ZH-64/2013	EPI1549800|A/eurasian curlew/Zhuanghe/ZH-64/2013	EPI1549801|A/eurasian curlew/Zhuanghe/ZH-64/2013	EPI1549802|A/eurasian curlew/Zhuanghe/ZH-64/2013	EPI1549803|A/eurasian curlew/Zhuanghe/ZH-64/2013	EPI1549804|A/eurasian curlew/Zhuanghe/ZH-64/2013	EPI1549805|A/eurasian curlew/Zhuanghe/ZH-64/2013
A/eurasian curlew/Zhuanghe/ZH-47/2013	A / H3N3	Fan,S.; Gao,X.; Wang,T.; Sun,W.; Ying,Y.; Li,X.; Zhao,Y.; Yang,S.; Gao,Y.; Xia,X.	2013-04-01	EPI_ISL_378356	EPI1549790|A/eurasian curlew/Zhuanghe/ZH-47/2013	EPI1549791|A/eurasian curlew/Zhuanghe/ZH-47/2013	EPI1549792|A/eurasian curlew/Zhuanghe/ZH-47/2013	EPI1549793|A/eurasian curlew/Zhuanghe/ZH-47/2013	EPI1549794|A/eurasian curlew/Zhuanghe/ZH-47/2013	EPI1549795|A/eurasian curlew/Zhuanghe/ZH-47/2013	EPI1549796|A/eurasian curlew/Zhuanghe/ZH-47/2013	EPI1549797|A/eurasian curlew/Zhuanghe/ZH-47/2013
A/wild birds/Hubei/137/2014	A / H3N8	Ge,Y.; Deng,G.; Chen,H.	2014-02-24	EPI_ISL_505079	EPI1785776|A/wild birds/Hubei/137/2014	EPI1785777|A/wild birds/Hubei/137/2014	EPI1785778|A/wild birds/Hubei/137/2014	EPI1785779|A/wild birds/Hubei/137/2014	EPI1785780|A/wild birds/Hubei/137/2014	EPI1785781|A/wild birds/Hubei/137/2014	EPI1785782|A/wild birds/Hubei/137/2014	EPI1785783|A/wild birds/Hubei/137/2014
A/baikal teal/Shanghai/SH-104/2013	A / H3N2	Fan,S.; Gao,X.; Wang,T.; Sun,W.; Ying,Y.; Li,X.; Zhao,Y.; Yang,S.; Gao,Y.; Xia,X.	2013-11-01	EPI_ISL_378361	EPI1549830|A/baikal teal/Shanghai/SH-104/2013	EPI1549831|A/baikal teal/Shanghai/SH-104/2013	EPI1549832|A/baikal teal/Shanghai/SH-104/2013	EPI1549833|A/baikal teal/Shanghai/SH-104/2013	EPI1549834|A/baikal teal/Shanghai/SH-104/2013	EPI1549835|A/baikal teal/Shanghai/SH-104/2013	EPI1549836|A/baikal teal/Shanghai/SH-104/2013	EPI1549837|A/baikal teal/Shanghai/SH-104/2013
A/baikal teal/Xianghai/XH-15F/2012	A / H3N8	Fan,S.; Gao,X.; Wang,T.; Sun,W.; Ying,Y.; Li,X.; Zhao,Y.; Yang,S.; Gao,Y.; Xia,X.	2012-05-01	EPI_ISL_378360	EPI1549822|A/baikal teal/Xianghai/XH-15F/2012	EPI1549823|A/baikal teal/Xianghai/XH-15F/2012	EPI1549824|A/baikal teal/Xianghai/XH-15F/2012	EPI1549825|A/baikal teal/Xianghai/XH-15F/2012	EPI1549826|A/baikal teal/Xianghai/XH-15F/2012	EPI1549827|A/baikal teal/Xianghai/XH-15F/2012	EPI1549828|A/baikal teal/Xianghai/XH-15F/2012	EPI1549829|A/baikal teal/Xianghai/XH-15F/2012
A/baikal teal/Shanghai/SH-90/2013	A / H3N8	Fan,S.; Gao,X.; Wang,T.; Sun,W.; Ying,Y.; Li,X.; Zhao,Y.; Yang,S.; Gao,Y.; Xia,X.	2013-11-01	EPI_ISL_378359	EPI1549814|A/baikal teal/Shanghai/SH-90/2013	EPI1549815|A/baikal teal/Shanghai/SH-90/2013	EPI1549816|A/baikal teal/Shanghai/SH-90/2013	EPI1549817|A/baikal teal/Shanghai/SH-90/2013	EPI1549818|A/baikal teal/Shanghai/SH-90/2013	EPI1549819|A/baikal teal/Shanghai/SH-90/2013	EPI1549820|A/baikal teal/Shanghai/SH-90/2013	EPI1549821|A/baikal teal/Shanghai/SH-90/2013
A/baikal teal/Shanghai/SH-101/2013	A / H3N2	Fan,S.; Gao,X.; Wang,T.; Sun,W.; Ying,Y.; Li,X.; Zhao,Y.; Yang,S.; Gao,Y.; Xia,X.	2013-11-01	EPI_ISL_378355	EPI1549782|A/baikal teal/Shanghai/SH-101/2013	EPI1549783|A/baikal teal/Shanghai/SH-101/2013	EPI1549784|A/baikal teal/Shanghai/SH-101/2013	EPI1549785|A/baikal teal/Shanghai/SH-101/2013	EPI1549786|A/baikal teal/Shanghai/SH-101/2013	EPI1549787|A/baikal teal/Shanghai/SH-101/2013	EPI1549788|A/baikal teal/Shanghai/SH-101/2013	EPI1549789|A/baikal teal/Shanghai/SH-101/2013
A/baikal teal/Shanghai/SH-89/2013	A / H3N2	Fan,S.; Gao,X.; Wang,T.; Sun,W.; Ying,Y.; Li,X.; Zhao,Y.; Yang,S.; Gao,Y.; Xia,X.	2013-11-05	EPI_ISL_378354	EPI1549774|A/baikal teal/Shanghai/SH-89/2013	EPI1549775|A/baikal teal/Shanghai/SH-89/2013	EPI1549776|A/baikal teal/Shanghai/SH-89/2013	EPI1549777|A/baikal teal/Shanghai/SH-89/2013	EPI1549778|A/baikal teal/Shanghai/SH-89/2013	EPI1549779|A/baikal teal/Shanghai/SH-89/2013	EPI1549780|A/baikal teal/Shanghai/SH-89/2013	EPI1549781|A/baikal teal/Shanghai/SH-89/2013
A/baikal teal/Xianghai/XH-28C/2012	A / H3N1	Fan,S.; Gao,X.; Wang,T.; Sun,W.; Ying,Y.; Li,X.; Zhao,Y.; Yang,S.; Gao,Y.; Xia,X.	2012-05-15	EPI_ISL_378353	EPI1549766|A/baikal teal/Xianghai/XH-28C/2012	EPI1549767|A/baikal teal/Xianghai/XH-28C/2012	EPI1549768|A/baikal teal/Xianghai/XH-28C/2012	EPI1549769|A/baikal teal/Xianghai/XH-28C/2012	EPI1549770|A/baikal teal/Xianghai/XH-28C/2012	EPI1549771|A/baikal teal/Xianghai/XH-28C/2012	EPI1549772|A/baikal teal/Xianghai/XH-28C/2012	EPI1549773|A/baikal teal/Xianghai/XH-28C/2012
A/canine/China/Shanghai-0315-2019/2019	A / H3N2	Ge,F.	2019-03-08	EPI_ISL_366884	EPI1502599|A/canine/China/Shanghai-0315-2019/2019	EPI1502598|A/canine/China/Shanghai-0315-2019/2019	EPI1502597|A/canine/China/Shanghai-0315-2019/2019	EPI1502592|A/canine/China/Shanghai-0315-2019/2019	EPI1502595|A/canine/China/Shanghai-0315-2019/2019	EPI1502594|A/canine/China/Shanghai-0315-2019/2019	EPI1502593|A/canine/China/Shanghai-0315-2019/2019	EPI1502596|A/canine/China/Shanghai-0315-2019/2019
A/canine/Beijing/20170424-102/2017	A / H3N2	Lyu,Y.; Song,S.; Zhou,L.; Bing,G.; Wang,Q.; Sun,H.; Chen,M.; Hu,J.; Wang,M.; Pu,J.; Xia,Z.; Liu,J.; Sun,Y.	2017-04-24	EPI_ISL_379538	EPI1555140|A/canine/Beijing/20170424-102/2017	EPI1555141|A/canine/Beijing/20170424-102/2017	EPI1555142|A/canine/Beijing/20170424-102/2017	EPI1555147|A/canine/Beijing/20170424-102/2017	EPI1555144|A/canine/Beijing/20170424-102/2017	EPI1555145|A/canine/Beijing/20170424-102/2017	EPI1555146|A/canine/Beijing/20170424-102/2017	EPI1555143|A/canine/Beijing/20170424-102/2017
A/canine/Beijing/20170417-83/2017	A / H3N2	Lyu,Y.; Song,S.; Zhou,L.; Bing,G.; Wang,Q.; Sun,H.; Chen,M.; Hu,J.; Wang,M.; Pu,J.; Xia,Z.; Liu,J.; Sun,Y.	2017-04-17	EPI_ISL_379539	EPI1555148|A/canine/Beijing/20170417-83/2017	EPI1555149|A/canine/Beijing/20170417-83/2017	EPI1555150|A/canine/Beijing/20170417-83/2017	EPI1555155|A/canine/Beijing/20170417-83/2017	EPI1555152|A/canine/Beijing/20170417-83/2017	EPI1555153|A/canine/Beijing/20170417-83/2017	EPI1555154|A/canine/Beijing/20170417-83/2017	EPI1555151|A/canine/Beijing/20170417-83/2017
A/canine/Guangdong/1/2018	A / H3N2	Ou,J.	2018-05-14	EPI_ISL_499084	EPI1765841|A/canine/Guangdong/1/2018	EPI1765838|A/canine/Guangdong/1/2018	EPI1765835|A/canine/Guangdong/1/2018	EPI1765823|A/canine/Guangdong/1/2018	EPI1765832|A/canine/Guangdong/1/2018	EPI1765826|A/canine/Guangdong/1/2018	EPI1765844|A/canine/Guangdong/1/2018	EPI1765829|A/canine/Guangdong/1/2018
A/swine/Chiba/1-4251/2017	A / H3N2	Saito, T.; Takemae, N.	2017-02-03	EPI_ISL_255353	EPI955904|A/swine/Chiba/1-4251/2017_pb2	EPI955905|A/swine/Chiba/1-4251/2017_pb1	EPI955903|A/swine/Chiba/1-4251/2017_pa	EPI955907|A/swine/Chiba/1-4251/2017_ha	EPI955900|A/swine/Chiba/1-4251/2017_np	EPI955906|A/swine/Chiba/1-4251/2017_na	EPI955902|A/swine/Chiba/1-4251/2017_mp	EPI955901|A/swine/Chiba/1-4251/2017_ns
A/swine/Chachoengsao/NIAH102891-083/2016	A / H3N2	Mine,J	2016-07-15	EPI_ISL_255994	EPI960002|A/swine/Chachoengsao/NIAH102891-083/2016(H3N2)PB2	EPI960003|A/swine/Chachoengsao/NIAH102891-083/2016(H3N2)PB1	EPI960001|A/swine/Chachoengsao/NIAH102891-083/2016(H3N2)PA	EPI960005|A/swine/Chachoengsao/NIAH102891-083/2016(H3N2)HA	EPI959998|A/swine/Chachoengsao/NIAH102891-083/2016(H3N2)NP	EPI960004|A/swine/Chachoengsao/NIAH102891-083/2016(H3N2)NA	EPI960000|A/swine/Chachoengsao/NIAH102891-083/2016(H3N2)MP	EPI959999|A/swine/Chachoengsao/NIAH102891-083/2016(H3N2)NS
A/swine/Chachoengsao/NIAH102891-034/2016	A / H3N2		2016-07-15	EPI_ISL_277671	EPI1059243|A/swine/Chachoengsao/NIAH102891-034/2016_pb2	EPI1059244|A/swine/Chachoengsao/NIAH102891-034/2016_pb1	EPI1059242|A/swine/Chachoengsao/NIAH102891-034/2016_pa	EPI1059246|A/swine/Chachoengsao/NIAH102891-034/2016_ha	EPI1059239|A/swine/Chachoengsao/NIAH102891-034/2016_np	EPI1059245|A/swine/Chachoengsao/NIAH102891-034/2016_na	EPI1059241|A/swine/Chachoengsao/NIAH102891-034/2016_mp	EPI1059240|A/swine/Chachoengsao/NIAH102891-034/2016_ns
A/swine/Chachoengsao/NIAH117865-071/2017	A / H3N2		2017-07-05	EPI_ISL_277690	EPI1059395|A/swine/Chachoengsao/NIAH117865-071/2017_pb2	EPI1059396|A/swine/Chachoengsao/NIAH117865-071/2017_pb1	EPI1059394|A/swine/Chachoengsao/NIAH117865-071/2017_pa	EPI1059398|A/swine/Chachoengsao/NIAH117865-071/2017_ha	EPI1059391|A/swine/Chachoengsao/NIAH117865-071/2017_np	EPI1059397|A/swine/Chachoengsao/NIAH117865-071/2017_na	EPI1059393|A/swine/Chachoengsao/NIAH117865-071/2017_mp	EPI1059392|A/swine/Chachoengsao/NIAH117865-071/2017_ns
A/swine/Chachoengsao/NIAH117865-035/2017	A / H3N2		2017-07-05	EPI_ISL_277695	EPI1059435|A/swine/Chachoengsao/NIAH117865-035/2017_pb2	EPI1059436|A/swine/Chachoengsao/NIAH117865-035/2017_pb1	EPI1059434|A/swine/Chachoengsao/NIAH117865-035/2017_pa	EPI1059438|A/swine/Chachoengsao/NIAH117865-035/2017_ha	EPI1059431|A/swine/Chachoengsao/NIAH117865-035/2017_np	EPI1059437|A/swine/Chachoengsao/NIAH117865-035/2017_na	EPI1059433|A/swine/Chachoengsao/NIAH117865-035/2017_mp	EPI1059432|A/swine/Chachoengsao/NIAH117865-035/2017_ns
A/swine/Chiba/1-5640/2018	A / H3N2	Saito, T.; Takemae, N.	2018-02-07	EPI_ISL_304098	EPI1201535|A/swine/Chiba/1-5640/2018_pb2	EPI1201536|A/swine/Chiba/1-5640/2018_pb1	EPI1201533|A/swine/Chiba/1-5640/2018_pa	EPI1201538|A/swine/Chiba/1-5640/2018_ha	EPI1201530|A/swine/Chiba/1-5640/2018_np	EPI1201537|A/swine/Chiba/1-5640/2018_na	EPI1201532|A/swine/Chiba/1-5640/2018_mp	EPI1201531|A/swine/Chiba/1-5640/2018_ns
A/swine/Nagasaki/DK-01/Lu/2019	A / H3N2	N,Takemae.;T,Saito	2019-02-20	EPI_ISL_348523	EPI1399009|A/swine/Nagasaki/DK-01/Lu/2019_pb2	EPI1399010|A/swine/Nagasaki/DK-01/Lu/2019_pb1	EPI1399008|A/swine/Nagasaki/DK-01/Lu/2019_pa	EPI1399012|A/swine/Nagasaki/DK-01/Lu/2019_ha	EPI1399005|A/swine/Nagasaki/DK-01/Lu/2019_np	EPI1399011|A/swine/Nagasaki/DK-01/Lu/2019_na	EPI1399007|A/swine/Nagasaki/DK-01/Lu/2019_mp	EPI1399006|A/swine/Nagasaki/DK-01/Lu/2019_ns
A/swine/Kagoshima/37-7201/2019	A / H3N2		2019-07-06	EPI_ISL_369284	EPI1513676|A/swine/Kagoshima/37-7201/2019_pb2	EPI1513677|A/swine/Kagoshima/37-7201/2019_pb1	EPI1513675|A/swine/Kagoshima/37-7201/2019_pa	EPI1513679|A/swine/Kagoshima/37-7201/2019_ha	EPI1513672|A/swine/Kagoshima/37-7201/2019_np	EPI1513678|A/swine/Kagoshima/37-7201/2019_na	EPI1513674|A/swine/Kagoshima/37-7201/2019_mp	EPI1513673|A/swine/Kagoshima/37-7201/2019_ns
A/swine/Kagoshima/37-7194/2019	A / H3N2		2019-07-06	EPI_ISL_369285	EPI1513684|A/swine/Kagoshima/37-7194/2019_pb2	EPI1513685|A/swine/Kagoshima/37-7194/2019_pb1	EPI1513683|A/swine/Kagoshima/37-7194/2019_pa	EPI1513687|A/swine/Kagoshima/37-7194/2019_ha	EPI1513680|A/swine/Kagoshima/37-7194/2019_np	EPI1513686|A/swine/Kagoshima/37-7194/2019_na	EPI1513682|A/swine/Kagoshima/37-7194/2019_mp	EPI1513681|A/swine/Kagoshima/37-7194/2019_ns
A/swine/Kagoshima/37-7198/2019	A / H3N2	Y,Uchida.;T,Saito	2019-07-06	EPI_ISL_377133	EPI1542731|A/swine/Kagoshima/37-7198/2019_pb2	EPI1542732|A/swine/Kagoshima/37-7198/2019_pb1	EPI1542730|A/swine/Kagoshima/37-7198/2019_pa	EPI1542734|A/swine/Kagoshima/37-7198/2019_ha	EPI1542727|A/swine/Kagoshima/37-7198/2019_np	EPI1542733|A/swine/Kagoshima/37-7198/2019_na	EPI1542729|A/swine/Kagoshima/37-7198/2019_mp	EPI1542728|A/swine/Kagoshima/37-7198/2019_ns
A/swine/Kagoshima/37-7218/2019	A / H3N2	Y,Uchida.;T,Saito	2019-07-06	EPI_ISL_377136	EPI1542755|A/swine/Kagoshima/37-7218/2019_pb2	EPI1542756|A/swine/Kagoshima/37-7218/2019_pb1	EPI1542754|A/swine/Kagoshima/37-7218/2019_pa	EPI1542758|A/swine/Kagoshima/37-7218/2019_ha	EPI1542751|A/swine/Kagoshima/37-7218/2019_np	EPI1542757|A/swine/Kagoshima/37-7218/2019_na	EPI1542753|A/swine/Kagoshima/37-7218/2019_mp	EPI1542752|A/swine/Kagoshima/37-7218/2019_ns
A/swine/China/JG13/2019	A / H3N2	Chen,Y.	2019-01-01	EPI_ISL_505731	EPI1789094|A/swine/China/JG13/2019	EPI1789095|A/swine/China/JG13/2019	EPI1789093|A/swine/China/JG13/2019	EPI1789089|A/swine/China/JG13/2019	EPI1789090|A/swine/China/JG13/2019	EPI1789092|A/swine/China/JG13/2019	EPI1789091|A/swine/China/JG13/2019	EPI1789096|A/swine/China/JG13/2019, EPI1789088|A/swine/China/JG13/2019
A/swine/China/JG20/2019	A / H3N2	Chen,Y.	2019-01-01	EPI_ISL_505732	EPI1789104|A/swine/China/JG20/2019	EPI1789102|A/swine/China/JG20/2019	EPI1789101|A/swine/China/JG20/2019	EPI1789097|A/swine/China/JG20/2019	EPI1789100|A/swine/China/JG20/2019	EPI1789099|A/swine/China/JG20/2019	EPI1789098|A/swine/China/JG20/2019	EPI1789103|A/swine/China/JG20/2019
A/canine/South Korea/20170110-1F1/2016	A / H3N2		2016	EPI_ISL_308874	EPI1224121|A/canine/South Korea/20170110-1F1/2016	EPI1224177|A/canine/South Korea/20170110-1F1/2016	EPI1224140|A/canine/South Korea/20170110-1F1/2016	EPI1224143|A/canine/South Korea/20170110-1F1/2016	EPI1224139|A/canine/South Korea/20170110-1F1/2016	EPI1224016|A/canine/South Korea/20170110-1F1/2016	EPI1224208|A/canine/South Korea/20170110-1F1/2016	EPI1224054|A/canine/South Korea/20170110-1F1/2016
A/goose/Jiangsu/S2433/2011	A / H4N6	Liang,L.; Deng,G.; Shi,J.; Wang,S.; Zhang,Q.; Kong,H.; Gu,C.; Guan,Y.; Suzuki,Y.; Li,Y.; Jiang,Y.; Tian,G.; Liu,L.; Li,C.; Chen,H.	2011-06-10	EPI_ISL_206845	EPI692605|A/goose/Jiangsu/S2433/2011	EPI692606|A/goose/Jiangsu/S2433/2011	EPI692607|A/goose/Jiangsu/S2433/2011	EPI692608|A/goose/Jiangsu/S2433/2011	EPI692609|A/goose/Jiangsu/S2433/2011	EPI692610|A/goose/Jiangsu/S2433/2011	EPI692611|A/goose/Jiangsu/S2433/2011	EPI692612|A/goose/Jiangsu/S2433/2011
A/environment/sichuan/322074/2015	A / H4N6	Wang,Dayan;Li,Xiaodan;Zou,Shumei;Zhang,Ye;Bo,Hong;Li,Xiyan;Chen,Wenbing;Yang,Lei;Shu,Yuelong	2015-07-24	EPI_ISL_219843	EPI749998|A/environment/sichuan/322074/2015-PB2	EPI749999|A/environment/sichuan/322074/2015-PB1	EPI749997|A/environment/sichuan/322074/2015-PA	EPI750001|A/environment/sichuan/322074/2015-HA	EPI749994|A/environment/sichuan/322074/2015-NP	EPI750000|A/environment/sichuan/322074/2015-NA	EPI749996|A/environment/sichuan/322074/2015-MP	EPI749995|A/environment/sichuan/322074/2015-NS
A/chicken/Hunan/S1267/2010	A / H4N6	Liang,L.; Deng,G.; Shi,J.; Wang,S.; Zhang,Q.; Kong,H.; Gu,C.; Guan,Y.; Suzuki,Y.; Li,Y.; Jiang,Y.; Tian,G.; Liu,L.; Li,C.; Chen,H.	2010-03-03	EPI_ISL_206812	EPI692341|A/chicken/Hunan/S1267/2010	EPI692342|A/chicken/Hunan/S1267/2010	EPI692343|A/chicken/Hunan/S1267/2010	EPI692344|A/chicken/Hunan/S1267/2010	EPI692345|A/chicken/Hunan/S1267/2010	EPI692346|A/chicken/Hunan/S1267/2010	EPI692347|A/chicken/Hunan/S1267/2010	EPI692348|A/chicken/Hunan/S1267/2010
A/chicken/Hunan/S1248/2010	A / H4N6	Liang,L.; Deng,G.; Shi,J.; Wang,S.; Zhang,Q.; Kong,H.; Gu,C.; Guan,Y.; Suzuki,Y.; Li,Y.; Jiang,Y.; Tian,G.; Liu,L.; Li,C.; Chen,H.	2010-03-03	EPI_ISL_206811	EPI692333|A/chicken/Hunan/S1248/2010	EPI692334|A/chicken/Hunan/S1248/2010	EPI692335|A/chicken/Hunan/S1248/2010	EPI692336|A/chicken/Hunan/S1248/2010	EPI692337|A/chicken/Hunan/S1248/2010	EPI692338|A/chicken/Hunan/S1248/2010	EPI692339|A/chicken/Hunan/S1248/2010	EPI692340|A/chicken/Hunan/S1248/2010
A/chicken/Shandong/36/2016	A / H4N6	Li, Xuyong; Liu, Baotao; Li, Yubao; Liu, Wending; Pei, Lanying; Cui, Pengfei; Guo, Jing; Chen, Hualan	2016-01-06	EPI_ISL_307919	EPI1221838|A/chicken/Shandong/36/2016	EPI1221839|A/chicken/Shandong/36/2016	EPI1221847|A/chicken/Shandong/36/2016	EPI1221841|A/chicken/Shandong/36/2016	EPI1221842|A/chicken/Shandong/36/2016	EPI1221843|A/chicken/Shandong/36/2016	EPI1221844|A/chicken/Shandong/36/2016	EPI1221845|A/chicken/Shandong/36/2016
A/duck/Sichuan/04.08 CDLQ033-O/2015(H4N6)	A / H4N6		2015-04-08	EPI_ISL_199167	EPI659684|A/duck/Sichuan/04.08 CDLQ033-O/2015(H4N6)_PB2_|H4N6	EPI659685|A/duck/Sichuan/04.08 CDLQ033-O/2015(H4N6)_PB1_|H4N6	EPI659683|A/duck/Sichuan/04.08 CDLQ033-O/2015(H4N6)_PA_|H4N6	EPI659687|A/duck/Sichuan/04.08 CDLQ033-O/2015(H4N6)_HA_|H4N6	EPI659680|A/duck/Sichuan/04.08 CDLQ033-O/2015(H4N6)_NP_|H4N6	EPI659686|A/duck/Sichuan/04.08 CDLQ033-O/2015(H4N6)_NA_|H4N6	EPI659682|A/duck/Sichuan/04.08 CDLQ033-O/2015(H4N6)_MP_|H4N6	EPI659681|A/duck/Sichuan/04.08 CDLQ033-O/2015(H4N6)_NS_|H4N6
A/duck/Yunnan/YN-E2/2011	A / H4N6	Fan,S.; Gao,X.; Wang,T.; Sun,W.; Ying,Y.; Li,X.; Zhao,Y.; Yang,S.; Gao,Y.; Xia,X.	2011-12-01	EPI_ISL_376083	EPI1536760|A/duck/Yunnan/YN-E2/2011	EPI1536761|A/duck/Yunnan/YN-E2/2011	EPI1536762|A/duck/Yunnan/YN-E2/2011	EPI1536763|A/duck/Yunnan/YN-E2/2011	EPI1536764|A/duck/Yunnan/YN-E2/2011	EPI1536765|A/duck/Yunnan/YN-E2/2011	EPI1536766|A/duck/Yunnan/YN-E2/2011	EPI1536767|A/duck/Yunnan/YN-E2/2011
A/duck/Yunnan/YN-1/2011	A / H4N6	Fan,S.; Gao,X.; Wang,T.; Sun,W.; Ying,Y.; Li,X.; Zhao,Y.; Yang,S.; Gao,Y.; Xia,X.	2011-12-01	EPI_ISL_376082	EPI1536752|A/duck/Yunnan/YN-1/2011	EPI1536753|A/duck/Yunnan/YN-1/2011	EPI1536754|A/duck/Yunnan/YN-1/2011	EPI1536755|A/duck/Yunnan/YN-1/2011	EPI1536756|A/duck/Yunnan/YN-1/2011	EPI1536757|A/duck/Yunnan/YN-1/2011	EPI1536758|A/duck/Yunnan/YN-1/2011	EPI1536759|A/duck/Yunnan/YN-1/2011
A/duck/Guangxi/149D24/2013	A / H4N6	Xie,L.; Xie,Z.; Wu,A.	2013-11-19	EPI_ISL_274207	EPI1040902|A/duck/Guangxi/149D24/2013	EPI1040903|A/duck/Guangxi/149D24/2013	EPI1040904|A/duck/Guangxi/149D24/2013	EPI1040905|A/duck/Guangxi/149D24/2013	EPI1040906|A/duck/Guangxi/149D24/2013	EPI1040907|A/duck/Guangxi/149D24/2013	EPI1040908|A/duck/Guangxi/149D24/2013	EPI1040918|A/duck/Guangxi/149D24/2013
A/duck/Ganzhou/GZ5/2015	A / H4N6	Chen,L.J.; Tian,J.H.; Lin,X.D.; Liao,Y.; Shi,M.; Zhang,Y.Z.	2015-12-12	EPI_ISL_252832	EPI942261|A/duck/Ganzhou/GZ5/2015	EPI942231|A/duck/Ganzhou/GZ5/2015	EPI942201|A/duck/Ganzhou/GZ5/2015	EPI942080|A/duck/Ganzhou/GZ5/2015	EPI942171|A/duck/Ganzhou/GZ5/2015	EPI942141|A/duck/Ganzhou/GZ5/2015	EPI942111|A/duck/Ganzhou/GZ5/2015	EPI942291|A/duck/Ganzhou/GZ5/2015
A/duck/Zhejiang/S2088/2011	A / H4N6	Liang,L.; Deng,G.; Shi,J.; Wang,S.; Zhang,Q.; Kong,H.; Gu,C.; Guan,Y.; Suzuki,Y.; Li,Y.; Jiang,Y.; Tian,G.; Liu,L.; Li,C.; Chen,H.	2011-06-15	EPI_ISL_206842	EPI692574|A/duck/Zhejiang/S2088/2011	EPI692575|A/duck/Zhejiang/S2088/2011	EPI692576|A/duck/Zhejiang/S2088/2011	EPI692577|A/duck/Zhejiang/S2088/2011	EPI692578|A/duck/Zhejiang/S2088/2011	EPI692579|A/duck/Zhejiang/S2088/2011	EPI692580|A/duck/Zhejiang/S2088/2011	EPI692581|A/duck/Zhejiang/S2088/2011
A/duck/Zhejiang/S2235/2012	A / H4N6	Liang,L.; Deng,G.; Shi,J.; Wang,S.; Zhang,Q.; Kong,H.; Gu,C.; Guan,Y.; Suzuki,Y.; Li,Y.; Jiang,Y.; Tian,G.; Liu,L.; Li,C.; Chen,H.	2012-06-15	EPI_ISL_206841	EPI692582|A/duck/Zhejiang/S2235/2012	EPI692583|A/duck/Zhejiang/S2235/2012	EPI692584|A/duck/Zhejiang/S2235/2012	EPI692585|A/duck/Zhejiang/S2235/2012	EPI692586|A/duck/Zhejiang/S2235/2012	EPI692573|A/duck/Zhejiang/S2235/2012	EPI692587|A/duck/Zhejiang/S2235/2012	EPI692588|A/duck/Zhejiang/S2235/2012
A/duck/Jiangxi/S2443/2012	A / H4N6	Liang,L.; Deng,G.; Shi,J.; Wang,S.; Zhang,Q.; Kong,H.; Gu,C.; Guan,Y.; Suzuki,Y.; Li,Y.; Jiang,Y.; Tian,G.; Liu,L.; Li,C.; Chen,H.	2012-06-05	EPI_ISL_206838	EPI692549|A/duck/Jiangxi/S2443/2012	EPI692550|A/duck/Jiangxi/S2443/2012	EPI692551|A/duck/Jiangxi/S2443/2012	EPI692552|A/duck/Jiangxi/S2443/2012	EPI692553|A/duck/Jiangxi/S2443/2012	EPI692554|A/duck/Jiangxi/S2443/2012	EPI692555|A/duck/Jiangxi/S2443/2012	EPI692556|A/duck/Jiangxi/S2443/2012
A/duck/Jiangsu/S2447/2011	A / H4N6	Liang,L.; Deng,G.; Shi,J.; Wang,S.; Zhang,Q.; Kong,H.; Gu,C.; Guan,Y.; Suzuki,Y.; Li,Y.; Jiang,Y.; Tian,G.; Liu,L.; Li,C.; Chen,H.	2011-06-03	EPI_ISL_206835	EPI692525|A/duck/Jiangsu/S2447/2011	EPI692526|A/duck/Jiangsu/S2447/2011	EPI692527|A/duck/Jiangsu/S2447/2011	EPI692528|A/duck/Jiangsu/S2447/2011	EPI692529|A/duck/Jiangsu/S2447/2011	EPI692530|A/duck/Jiangsu/S2447/2011	EPI692531|A/duck/Jiangsu/S2447/2011	EPI692532|A/duck/Jiangsu/S2447/2011
A/duck/Hunan/S1166/2010	A / H4N6	Liang,L.; Deng,G.; Shi,J.; Wang,S.; Zhang,Q.; Kong,H.; Gu,C.; Guan,Y.; Suzuki,Y.; Li,Y.; Jiang,Y.; Tian,G.; Liu,L.; Li,C.; Chen,H.	2010-03-03	EPI_ISL_206833	EPI692509|A/duck/Hunan/S1166/2010	EPI692510|A/duck/Hunan/S1166/2010	EPI692511|A/duck/Hunan/S1166/2010	EPI692512|A/duck/Hunan/S1166/2010	EPI692513|A/duck/Hunan/S1166/2010	EPI692514|A/duck/Hunan/S1166/2010	EPI692515|A/duck/Hunan/S1166/2010	EPI692516|A/duck/Hunan/S1166/2010
A/duck/Henan/S1091/2010	A / H4N6	Liang,L.; Deng,G.; Shi,J.; Wang,S.; Zhang,Q.; Kong,H.; Gu,C.; Guan,Y.; Suzuki,Y.; Li,Y.; Jiang,Y.; Tian,G.; Liu,L.; Li,C.; Chen,H.	2010-03-03	EPI_ISL_206827	EPI692461|A/duck/Henan/S1091/2010	EPI692462|A/duck/Henan/S1091/2010	EPI692463|A/duck/Henan/S1091/2010	EPI692464|A/duck/Henan/S1091/2010	EPI692465|A/duck/Henan/S1091/2010	EPI692466|A/duck/Henan/S1091/2010	EPI692467|A/duck/Henan/S1091/2010	EPI692468|A/duck/Henan/S1091/2010
A/duck/Guizhou/S1167/2010	A / H4N6	Liang,L.; Deng,G.; Shi,J.; Wang,S.; Zhang,Q.; Kong,H.; Gu,C.; Guan,Y.; Suzuki,Y.; Li,Y.; Jiang,Y.; Tian,G.; Liu,L.; Li,C.; Chen,H.	2010-03-03	EPI_ISL_206826	EPI692453|A/duck/Guizhou/S1167/2010	EPI692454|A/duck/Guizhou/S1167/2010	EPI692455|A/duck/Guizhou/S1167/2010	EPI692456|A/duck/Guizhou/S1167/2010	EPI692457|A/duck/Guizhou/S1167/2010	EPI692458|A/duck/Guizhou/S1167/2010	EPI692459|A/duck/Guizhou/S1167/2010	EPI692460|A/duck/Guizhou/S1167/2010
A/duck/Guangxi/S4312/2011	A / H4N6	Liang,L.; Deng,G.; Shi,J.; Wang,S.; Zhang,Q.; Kong,H.; Gu,C.; Guan,Y.; Suzuki,Y.; Li,Y.; Jiang,Y.; Tian,G.; Liu,L.; Li,C.; Chen,H.	2011-11-03	EPI_ISL_206825	EPI692445|A/duck/Guangxi/S4312/2011	EPI692446|A/duck/Guangxi/S4312/2011	EPI692447|A/duck/Guangxi/S4312/2011	EPI692448|A/duck/Guangxi/S4312/2011	EPI692449|A/duck/Guangxi/S4312/2011	EPI692450|A/duck/Guangxi/S4312/2011	EPI692451|A/duck/Guangxi/S4312/2011	EPI692452|A/duck/Guangxi/S4312/2011
A/duck/Guangxi/S2090/2012	A / H4N6	Liang,L.; Deng,G.; Shi,J.; Wang,S.; Zhang,Q.; Kong,H.; Gu,C.; Guan,Y.; Suzuki,Y.; Li,Y.; Jiang,Y.; Tian,G.; Liu,L.; Li,C.; Chen,H.	2012-06-06	EPI_ISL_206824	EPI692437|A/duck/Guangxi/S2090/2012	EPI692438|A/duck/Guangxi/S2090/2012	EPI692439|A/duck/Guangxi/S2090/2012	EPI692440|A/duck/Guangxi/S2090/2012	EPI692441|A/duck/Guangxi/S2090/2012	EPI692442|A/duck/Guangxi/S2090/2012	EPI692443|A/duck/Guangxi/S2090/2012	EPI692444|A/duck/Guangxi/S2090/2012
A/duck/Guangxi/S1211/2010	A / H4N6	Liang,L.; Deng,G.; Shi,J.; Wang,S.; Zhang,Q.; Kong,H.; Gu,C.; Guan,Y.; Suzuki,Y.; Li,Y.; Jiang,Y.; Tian,G.; Liu,L.; Li,C.; Chen,H.	2010-03-06	EPI_ISL_206823	EPI692429|A/duck/Guangxi/S1211/2010	EPI692430|A/duck/Guangxi/S1211/2010	EPI692431|A/duck/Guangxi/S1211/2010	EPI692432|A/duck/Guangxi/S1211/2010	EPI692433|A/duck/Guangxi/S1211/2010	EPI692434|A/duck/Guangxi/S1211/2010	EPI692435|A/duck/Guangxi/S1211/2010	EPI692436|A/duck/Guangxi/S1211/2010
A/duck/Guangxi/S1107/2010	A / H4N6	Liang,L.; Deng,G.; Shi,J.; Wang,S.; Zhang,Q.; Kong,H.; Gu,C.; Guan,Y.; Suzuki,Y.; Li,Y.; Jiang,Y.; Tian,G.; Liu,L.; Li,C.; Chen,H.	2010-03-06	EPI_ISL_206822	EPI692422|A/duck/Guangxi/S1107/2010	EPI692423|A/duck/Guangxi/S1107/2010	EPI692424|A/duck/Guangxi/S1107/2010	EPI692421|A/duck/Guangxi/S1107/2010	EPI692425|A/duck/Guangxi/S1107/2010	EPI692426|A/duck/Guangxi/S1107/2010	EPI692427|A/duck/Guangxi/S1107/2010	EPI692428|A/duck/Guangxi/S1107/2010
A/duck/Fujian/S2169/2012	A / H4N6	Liang,L.; Deng,G.; Shi,J.; Wang,S.; Zhang,Q.; Kong,H.; Gu,C.; Guan,Y.; Suzuki,Y.; Li,Y.; Jiang,Y.; Tian,G.; Liu,L.; Li,C.; Chen,H.	2012-06-03	EPI_ISL_206818	EPI692389|A/duck/Fujian/S2169/2012	EPI692390|A/duck/Fujian/S2169/2012	EPI692391|A/duck/Fujian/S2169/2012	EPI692392|A/duck/Fujian/S2169/2012	EPI692393|A/duck/Fujian/S2169/2012	EPI692394|A/duck/Fujian/S2169/2012	EPI692395|A/duck/Fujian/S2169/2012	EPI692396|A/duck/Fujian/S2169/2012
A/duck/Anhui/S2193/2012	A / H4N6	Liang,L.; Deng,G.; Shi,J.; Wang,S.; Zhang,Q.; Kong,H.; Gu,C.; Guan,Y.; Suzuki,Y.; Li,Y.; Jiang,Y.; Tian,G.; Liu,L.; Li,C.; Chen,H.	2012-05-05	EPI_ISL_206814	EPI692357|A/duck/Anhui/S2193/2012	EPI692358|A/duck/Anhui/S2193/2012	EPI692359|A/duck/Anhui/S2193/2012	EPI692360|A/duck/Anhui/S2193/2012	EPI692361|A/duck/Anhui/S2193/2012	EPI692362|A/duck/Anhui/S2193/2012	EPI692363|A/duck/Anhui/S2193/2012	EPI692364|A/duck/Anhui/S2193/2012
A/duck/Zhejiang/D2-1/2013	A / H4N6	Wu,H.; Peng,X.; Cheng,L.; Lu,X.; Jin,C.; Xie,T.; Yao,H.; Wu,N.	2013-10-15	EPI_ISL_197467	EPI649179|A/duck/Zhejiang/D2-1/2013	EPI649201|A/duck/Zhejiang/D2-1/2013	EPI649225|A/duck/Zhejiang/D2-1/2013	EPI649248|A/duck/Zhejiang/D2-1/2013	EPI649271|A/duck/Zhejiang/D2-1/2013	EPI649294|A/duck/Zhejiang/D2-1/2013	EPI649317|A/duck/Zhejiang/D2-1/2013	EPI649339|A/duck/Zhejiang/D2-1/2013
A/duck/Zhejiang/D15/2013	A / H4N6	Wu,H.; Peng,X.; Cheng,L.; Lu,X.; Jin,C.; Xie,T.; Yao,H.; Wu,N.	2013-10-16	EPI_ISL_197466	EPI649178|A/duck/Zhejiang/D15/2013	EPI649200|A/duck/Zhejiang/D15/2013	EPI649224|A/duck/Zhejiang/D15/2013	EPI649247|A/duck/Zhejiang/D15/2013	EPI649270|A/duck/Zhejiang/D15/2013	EPI649293|A/duck/Zhejiang/D15/2013	EPI649316|A/duck/Zhejiang/D15/2013	EPI649338|A/duck/Zhejiang/D15/2013
A/duck/Zhejiang/D14/2013	A / H4N6	Wu,H.; Peng,X.; Cheng,L.; Lu,X.; Jin,C.; Xie,T.; Yao,H.; Wu,N.	2013-10-16	EPI_ISL_197465	EPI649177|A/duck/Zhejiang/D14/2013	EPI649199|A/duck/Zhejiang/D14/2013	EPI649223|A/duck/Zhejiang/D14/2013	EPI649246|A/duck/Zhejiang/D14/2013	EPI649269|A/duck/Zhejiang/D14/2013	EPI649292|A/duck/Zhejiang/D14/2013	EPI649315|A/duck/Zhejiang/D14/2013	EPI649337|A/duck/Zhejiang/D14/2013
A/duck/Zhejiang/D9/2013	A / H4N6	Wu,H.; Peng,X.; Cheng,L.; Lu,X.; Jin,C.; Xie,T.; Yao,H.; Wu,N.	2013-10-16	EPI_ISL_197464	EPI649176|A/duck/Zhejiang/D9/2013	EPI649198|A/duck/Zhejiang/D9/2013	EPI649222|A/duck/Zhejiang/D9/2013	EPI649245|A/duck/Zhejiang/D9/2013	EPI649268|A/duck/Zhejiang/D9/2013	EPI649291|A/duck/Zhejiang/D9/2013	EPI649314|A/duck/Zhejiang/D9/2013	EPI649340|A/duck/Zhejiang/D9/2013
A/duck/Zhejiang/422/2013	A / H4N6	Wu,H.; Peng,X.; Cheng,L.; Lu,X.; Jin,C.; Xie,T.; Yao,H.; Wu,N.	2013-04-01	EPI_ISL_197463	EPI649175|A/duck/Zhejiang/422/2013	EPI649197|A/duck/Zhejiang/422/2013	EPI649221|A/duck/Zhejiang/422/2013	EPI649244|A/duck/Zhejiang/422/2013	EPI649267|A/duck/Zhejiang/422/2013	EPI649290|A/duck/Zhejiang/422/2013	EPI649313|A/duck/Zhejiang/422/2013	EPI649336|A/duck/Zhejiang/422/2013
A/duck/Zhejiang/418/2013	A / H4N6	Wu,H.; Peng,X.; Cheng,L.; Lu,X.; Jin,C.; Xie,T.; Yao,H.; Wu,N.	2013-04-01	EPI_ISL_197462	EPI649174|A/duck/Zhejiang/418/2013	EPI649196|A/duck/Zhejiang/418/2013	EPI649220|A/duck/Zhejiang/418/2013	EPI649243|A/duck/Zhejiang/418/2013	EPI649266|A/duck/Zhejiang/418/2013	EPI649289|A/duck/Zhejiang/418/2013	EPI649312|A/duck/Zhejiang/418/2013	EPI649335|A/duck/Zhejiang/418/2013
A/duck/Zhejiang/414/2013	A / H4N6	Wu,H.; Peng,X.; Cheng,L.; Lu,X.; Jin,C.; Xie,T.; Yao,H.; Wu,N.	2013-04-01	EPI_ISL_197461	EPI649173|A/duck/Zhejiang/414/2013	EPI649195|A/duck/Zhejiang/414/2013	EPI649218|A/duck/Zhejiang/414/2013	EPI649242|A/duck/Zhejiang/414/2013	EPI649265|A/duck/Zhejiang/414/2013	EPI649288|A/duck/Zhejiang/414/2013	EPI649311|A/duck/Zhejiang/414/2013	EPI649334|A/duck/Zhejiang/414/2013
A/duck/Zhejiang/413/2013	A / H4N6	Wu,H.; Peng,X.; Cheng,L.; Lu,X.; Jin,C.; Xie,T.; Yao,H.; Wu,N.	2013-04-01	EPI_ISL_197460	EPI649172|A/duck/Zhejiang/413/2013	EPI649194|A/duck/Zhejiang/413/2013	EPI649217|A/duck/Zhejiang/413/2013	EPI649241|A/duck/Zhejiang/413/2013	EPI649264|A/duck/Zhejiang/413/2013	EPI649287|A/duck/Zhejiang/413/2013	EPI649310|A/duck/Zhejiang/413/2013	EPI649333|A/duck/Zhejiang/413/2013
A/duck/Zhejiang/409/2013	A / H4N6	Wu,H.; Peng,X.; Cheng,L.; Lu,X.; Jin,C.; Xie,T.; Yao,H.; Wu,N.	2013-04-01	EPI_ISL_197459	EPI649171|A/duck/Zhejiang/409/2013	EPI649193|A/duck/Zhejiang/409/2013	EPI649216|A/duck/Zhejiang/409/2013	EPI649240|A/duck/Zhejiang/409/2013	EPI649263|A/duck/Zhejiang/409/2013	EPI649286|A/duck/Zhejiang/409/2013	EPI649309|A/duck/Zhejiang/409/2013	EPI649332|A/duck/Zhejiang/409/2013
A/duck/China/J1/2012	A / H4N6	Yuan,Y.; Ling,W.; Xia,Z.; Ying,X.	2012-10-02	EPI_ISL_179039	EPI589168|A/duck/China/J1/2012	EPI589169|A/duck/China/J1/2012	EPI589170|A/duck/China/J1/2012	EPI589171|A/duck/China/J1/2012	EPI589172|A/duck/China/J1/2012	EPI589173|A/duck/China/J1/2012	EPI589174|A/duck/China/J1/2012	EPI589175|A/duck/China/J1/2012
A/duck/Hunan/S11893/2012	A / H4N6	Deng,G.; Tan,D.; Shi,J.; Cui,P.; Jiang,Y.; Liu,L.; Tian,G.; Kawaoka,Y.; Li,C.; Chen,H.	2012-03-25	EPI_ISL_143935	EPI461612|A/duck/Hunan/S11893/2012	EPI461613|A/duck/Hunan/S11893/2012	EPI461625|A/duck/Hunan/S11893/2012	EPI461615|A/duck/Hunan/S11893/2012	EPI461616|A/duck/Hunan/S11893/2012	EPI461617|A/duck/Hunan/S11893/2012	EPI461618|A/duck/Hunan/S11893/2012	EPI461619|A/duck/Hunan/S11893/2012
A/Duck/Jiangxi/24831/2014	A / H4N6	Xiaoxu,Zeng;Xiyan,Li;Weijuan,Huang;Lei,Yang;Dayan,Wang;Yuelong,Shu	2014-11-19	EPI_ISL_333373	EPI1332137|2016-CX2186.4	EPI1332138|2016-CX2186.3	EPI1332136|2016-CX2186.5	EPI1332140|2016-CX2186.1	EPI1332133|2016-CX2186.8	EPI1332139|2016-CX2186.2	EPI1332135|2016-CX2186.6	EPI1332134|2016-CX2186.7
A/mallard/Beijing/21/2011	A / H4N6	Xu,G.; Li,Q.; Bing,G.; Qin,Y.; Bi,Y.	2011-03-10	EPI_ISL_379253	EPI1553527|A/mallard/Beijing/21/2011	EPI1553528|A/mallard/Beijing/21/2011	EPI1553529|A/mallard/Beijing/21/2011	EPI1553530|A/mallard/Beijing/21/2011	EPI1553531|A/mallard/Beijing/21/2011	EPI1553532|A/mallard/Beijing/21/2011	EPI1553533|A/mallard/Beijing/21/2011	EPI1553534|A/mallard/Beijing/21/2011
A/Northern Goshawk/Tokyo/1301B003T/2018	A / H5N6	Uchida,Y	2018-01-05	EPI_ISL_313805	EPI1251105|A/Northern Goshawk/Tokyo/1301B003T/2018_pb2	EPI1251106|A/Northern Goshawk/Tokyo/1301B003T/2018_pb1	EPI1251104|A/Northern Goshawk/Tokyo/1301B003T/2018_pa	EPI1251108|A/Northern Goshawk/Tokyo/1301B003T/2018_ha	EPI1251101|A/Northern Goshawk/Tokyo/1301B003T/2018_np	EPI1251107|A/Northern Goshawk/Tokyo/1301B003T/2018_na	EPI1251103|A/Northern Goshawk/Tokyo/1301B003T/2018_mp	EPI1251102|A/Northern Goshawk/Tokyo/1301B003T/2018_ns
A/Jungle crow/Hyogo/2803E026C/2018	A / H5N6	T,Saito.	2018-03-08	EPI_ISL_335461	EPI1342132|A/Jungle crow/Hyogo/2803E026C/2018_pb2	EPI1342133|A/Jungle crow/Hyogo/2803E026C/2018_pb1	EPI1342131|A/Jungle crow/Hyogo/2803E026C/2018_pa	EPI1342135|A/Jungle crow/Hyogo/2803E026C/2018_ha	EPI1342128|A/Jungle crow/Hyogo/2803E026C/2018_np	EPI1342134|A/Jungle crow/Hyogo/2803E026C/2018_na	EPI1342130|A/Jungle crow/Hyogo/2803E026C/2018_mp	EPI1342129|A/Jungle crow/Hyogo/2803E026C/2018_ns
A/Jungle crow/Hyogo/2803E028C/2018	A / H5N6	T,Saito.	2018-03-14	EPI_ISL_335460	EPI1342124|A/Jungle crow/Hyogo/2803E028C/2018_pb2	EPI1342125|A/Jungle crow/Hyogo/2803E028C/2018_pb1	EPI1342123|A/Jungle crow/Hyogo/2803E028C/2018_pa	EPI1342127|A/Jungle crow/Hyogo/2803E028C/2018_ha	EPI1342120|A/Jungle crow/Hyogo/2803E028C/2018_np	EPI1342126|A/Jungle crow/Hyogo/2803E028C/2018_na	EPI1342122|A/Jungle crow/Hyogo/2803E028C/2018_mp	EPI1342121|A/Jungle crow/Hyogo/2803E028C/2018_ns
A/Jungle crow/Hyogo/2803E023T/2018	A / H5N6	T,Saito.	2018-03-07	EPI_ISL_335273	EPI1341394|A/Jungle crow/Hyogo/2803E023T/2018_pb2	EPI1341395|A/Jungle crow/Hyogo/2803E023T/2018_pb1	EPI1341393|A/Jungle crow/Hyogo/2803E023T/2018_pa	EPI1341397|A/Jungle crow/Hyogo/2803E023T/2018_ha	EPI1341390|A/Jungle crow/Hyogo/2803E023T/2018_np	EPI1341396|A/Jungle crow/Hyogo/2803E023T/2018_na	EPI1341392|A/Jungle crow/Hyogo/2803E023T/2018_mp	EPI1341391|A/Jungle crow/Hyogo/2803E023T/2018_ns
A/chicken/Korea/H241/2018	A / H5N6		2018-03-17	EPI_ISL_335455	EPI1342084|A/chicken/Korea/H241/2018_PB2	EPI1342085|A/chicken/Korea/H241/2018_PB1	EPI1342083|A/chicken/Korea/H241/2018_PA	EPI1342087|A/chicken/Korea/H241/2018_HA	EPI1342080|A/chicken/Korea/H241/2018_NP	EPI1342086|A/chicken/Korea/H241/2018_NA	EPI1342082|A/chicken/Korea/H241/2018_MP	EPI1342081|A/chicken/Korea/H241/2018_NS
A/chicken/Korea/H239/2018	A / H5N6		2018-03-16	EPI_ISL_335454	EPI1342076|A/chicken/Korea/H239/2018_PB2	EPI1342077|A/chicken/Korea/H239/2018_PB1	EPI1342075|A/chicken/Korea/H239/2018_PA	EPI1342079|A/chicken/Korea/H239/2018_HA	EPI1342072|A/chicken/Korea/H239/2018_NP	EPI1342078|A/chicken/Korea/H239/2018_NA	EPI1342074|A/chicken/Korea/H239/2018_MP	EPI1342073|A/chicken/Korea/H239/2018_NS
A/chicken/Korea/H238/2018	A / H5N6		2018-03-16	EPI_ISL_335453	EPI1342068|A/chicken/Korea/H238/2018_PB2	EPI1342069|A/chicken/Korea/H238/2018_PB1	EPI1342067|A/chicken/Korea/H238/2018_PA	EPI1342071|A/chicken/Korea/H238/2018_HA	EPI1342064|A/chicken/Korea/H238/2018_NP	EPI1342070|A/chicken/Korea/H238/2018_NA	EPI1342066|A/chicken/Korea/H238/2018_MP	EPI1342065|A/chicken/Korea/H238/2018_NS
A/chicken/Korea/H219/2018	A / H5N6		2018-02-08	EPI_ISL_335451	EPI1342052|A/chicken/Korea/H219/2018_PB2	EPI1342053|A/chicken/Korea/H219/2018_PB1	EPI1342051|A/chicken/Korea/H219/2018_PA	EPI1342055|A/chicken/Korea/H219/2018_HA	EPI1342048|A/chicken/Korea/H219/2018_NP	EPI1342054|A/chicken/Korea/H219/2018_NA	EPI1342050|A/chicken/Korea/H219/2018_MP	EPI1342049|A/chicken/Korea/H219/2018_NS
A/chicken/Kagawa/3C-2/2018	A / H5N6	T,Saito.	2018-01-10	EPI_ISL_335270	EPI1341370|A/chicken/Kagawa/3C-2/2018_pb2	EPI1341371|A/chicken/Kagawa/3C-2/2018_pb1	EPI1341369|A/chicken/Kagawa/3C-2/2018_pa	EPI1341373|A/chicken/Kagawa/3C-2/2018_ha	EPI1341366|A/chicken/Kagawa/3C-2/2018_np	EPI1341372|A/chicken/Kagawa/3C-2/2018_na	EPI1341368|A/chicken/Kagawa/3C-2/2018_mp	EPI1341367|A/chicken/Kagawa/3C-2/2018_ns
A/chicken/Kagawa/3T-2/2018	A / H5N6	T,Saito.	2018-01-10	EPI_ISL_335269	EPI1341362|A/chicken/Kagawa/3T-2/2018_pb2	EPI1341363|A/chicken/Kagawa/3T-2/2018_pb1	EPI1341361|A/chicken/Kagawa/3T-2/2018_pa	EPI1341365|A/chicken/Kagawa/3T-2/2018_ha	EPI1341358|A/chicken/Kagawa/3T-2/2018_np	EPI1341364|A/chicken/Kagawa/3T-2/2018_na	EPI1341360|A/chicken/Kagawa/3T-2/2018_mp	EPI1341359|A/chicken/Kagawa/3T-2/2018_ns
A/chicken/Hunan/02.06_YYGK37J3-OC/2018	A / H5N6	Bi,Y.; Li,J.; Li,S.; Fu,G.; Jin,T.; Zhang,C.; Yang,Y.; Ma,Z.; Tian,W.; Xiao,S.; Li,L.; Yin,R.; Zhang,Y.; Wang,L.; Qin,Y.; Yao,Z.; Meng,F.; Hu,D.; Li,D.; Wong,G.; Liu,F.; Lv,N.; Fu,L.; Peng,Y.; Ma,J.; Sharshov,K.; Shestopalov,A.; Gulyaeva,M.; Gao,G.F.; Chen,J.; Shi,Y.; Liu,W.J.; Chu,D.; Huang,Y.; Liu,Y.; Liu,L.; Chen,Q.; Shi,W.	2018-02-06	EPI_ISL_699429	EPI1827596|A/chicken/Hunan/02.06_YYGK37J3-OC/2018	EPI1827597|A/chicken/Hunan/02.06_YYGK37J3-OC/2018	EPI1827598|A/chicken/Hunan/02.06_YYGK37J3-OC/2018	EPI1827599|A/chicken/Hunan/02.06_YYGK37J3-OC/2018	EPI1827600|A/chicken/Hunan/02.06_YYGK37J3-OC/2018	EPI1827601|A/chicken/Hunan/02.06_YYGK37J3-OC/2018	EPI1827602|A/chicken/Hunan/02.06_YYGK37J3-OC/2018	EPI1827603|A/chicken/Hunan/02.06_YYGK37J3-OC/2018
A/chicken/Anhui/8.28_YHZGS017-O/2018	A / H5N6	Bi,Y.; Li,J.; Li,S.; Fu,G.; Jin,T.; Zhang,C.; Yang,Y.; Ma,Z.; Tian,W.; Xiao,S.; Li,L.; Yin,R.; Zhang,Y.; Wang,L.; Qin,Y.; Yao,Z.; Meng,F.; Hu,D.; Li,D.; Wong,G.; Liu,F.; Lv,N.; Fu,L.; Peng,Y.; Ma,J.; Sharshov,K.; Shestopalov,A.; Gulyaeva,M.; Gao,G.F.; Chen,J.; Shi,Y.; Liu,W.J.; Chu,D.; Huang,Y.; Liu,Y.; Liu,L.; Chen,Q.; Shi,W.	2018-08-28	EPI_ISL_699166	EPI1825340|A/chicken/Anhui/8.28_YHZGS017-O/2018	EPI1825341|A/chicken/Anhui/8.28_YHZGS017-O/2018	EPI1825342|A/chicken/Anhui/8.28_YHZGS017-O/2018	EPI1825343|A/chicken/Anhui/8.28_YHZGS017-O/2018	EPI1825344|A/chicken/Anhui/8.28_YHZGS017-O/2018	EPI1825345|A/chicken/Anhui/8.28_YHZGS017-O/2018	EPI1825346|A/chicken/Anhui/8.28_YHZGS017-O/2018	EPI1825347|A/chicken/Anhui/8.28_YHZGS017-O/2018
A/chicken/Fujian/9.24_FZHX0088-C/2018	A / H5N6	Bi,Y.; Li,J.; Li,S.; Fu,G.; Jin,T.; Zhang,C.; Yang,Y.; Ma,Z.; Tian,W.; Xiao,S.; Li,L.; Yin,R.; Zhang,Y.; Wang,L.; Qin,Y.; Yao,Z.; Meng,F.; Hu,D.; Li,D.; Wong,G.; Liu,F.; Lv,N.; Fu,L.; Peng,Y.; Ma,J.; Sharshov,K.; Shestopalov,A.; Gulyaeva,M.; Gao,G.F.; Chen,J.; Shi,Y.; Liu,W.J.; Chu,D.; Huang,Y.; Liu,Y.; Liu,L.; Chen,Q.; Shi,W.	2018-09-24	EPI_ISL_697991	EPI1826164|A/chicken/Fujian/9.24_FZHX0088-C/2018	EPI1826165|A/chicken/Fujian/9.24_FZHX0088-C/2018	EPI1826166|A/chicken/Fujian/9.24_FZHX0088-C/2018	EPI1826167|A/chicken/Fujian/9.24_FZHX0088-C/2018, EPI1820982|A/chicken/Fujian/9.24_FZHX0088-C/2018	EPI1826168|A/chicken/Fujian/9.24_FZHX0088-C/2018	EPI1823225|A/chicken/Fujian/9.24_FZHX0088-C/2018, EPI1826169|A/chicken/Fujian/9.24_FZHX0088-C/2018	EPI1826170|A/chicken/Fujian/9.24_FZHX0088-C/2018	EPI1826171|A/chicken/Fujian/9.24_FZHX0088-C/2018
A/spotbill_duck/Korea/WA159/2018	A / H5N6		2018-02-01	EPI_ISL_335456	EPI1342092|A/spotbill_duck/Korea/WA159/2018_PB2	EPI1342093|A/spotbill_duck/Korea/WA159/2018_PB1	EPI1342091|A/spotbill_duck/Korea/WA159/2018_PA	EPI1342095|A/spotbill_duck/Korea/WA159/2018_HA	EPI1342088|A/spotbill_duck/Korea/WA159/2018_NP	EPI1342094|A/spotbill_duck/Korea/WA159/2018_NA	EPI1342090|A/spotbill_duck/Korea/WA159/2018_MP	EPI1342089|A/spotbill_duck/Korea/WA159/2018_NS
A/duck/Korea/H125-2/2018	A / H5N6		2018-01-01	EPI_ISL_335442	EPI1341980|A/duck/Korea/H125-2/2018_PB2	EPI1341981|A/duck/Korea/H125-2/2018_PB1	EPI1341979|A/duck/Korea/H125-2/2018_PA	EPI1341983|A/duck/Korea/H125-2/2018_HA	EPI1341976|A/duck/Korea/H125-2/2018_NP	EPI1341982|A/duck/Korea/H125-2/2018_NA	EPI1341978|A/duck/Korea/H125-2/2018_MP	EPI1341977|A/duck/Korea/H125-2/2018_NS
A/duck/Jiangxi/2.28_NCNP25K3-OC/2018	A / H5N6	Bi,Y.; Li,J.; Li,S.; Fu,G.; Jin,T.; Zhang,C.; Yang,Y.; Ma,Z.; Tian,W.; Xiao,S.; Li,L.; Yin,R.; Zhang,Y.; Wang,L.; Qin,Y.; Yao,Z.; Meng,F.; Hu,D.; Li,D.; Wong,G.; Liu,F.; Lv,N.; Fu,L.; Peng,Y.; Ma,J.; Sharshov,K.; Shestopalov,A.; Gulyaeva,M.; Gao,G.F.; Chen,J.; Shi,Y.; Liu,W.J.; Chu,D.; Huang,Y.; Liu,Y.; Liu,L.; Chen,Q.; Shi,W.	2018-02-28	EPI_ISL_707555	EPI1835292|A/duck/Jiangxi/2.28_NCNP25K3-OC/2018	EPI1835293|A/duck/Jiangxi/2.28_NCNP25K3-OC/2018	EPI1835294|A/duck/Jiangxi/2.28_NCNP25K3-OC/2018	EPI1835295|A/duck/Jiangxi/2.28_NCNP25K3-OC/2018	EPI1835296|A/duck/Jiangxi/2.28_NCNP25K3-OC/2018	EPI1835297|A/duck/Jiangxi/2.28_NCNP25K3-OC/2018	EPI1835298|A/duck/Jiangxi/2.28_NCNP25K3-OC/2018	EPI1835299|A/duck/Jiangxi/2.28_NCNP25K3-OC/2018
A/duck/Jiangxi/2.28NCNP23K3-OC/2018	A / H5N6	Bi,Y.; Li,J.; Li,S.; Fu,G.; Jin,T.; Zhang,C.; Yang,Y.; Ma,Z.; Tian,W.; Xiao,S.; Li,L.; Yin,R.; Zhang,Y.; Wang,L.; Qin,Y.; Yao,Z.; Meng,F.; Hu,D.; Li,D.; Wong,G.; Liu,F.; Lv,N.; Fu,L.; Peng,Y.; Ma,J.; Sharshov,K.; Shestopalov,A.; Gulyaeva,M.; Gao,G.F.; Chen,J.; Shi,Y.; Liu,W.J.; Chu,D.; Huang,Y.; Liu,Y.; Liu,L.; Chen,Q.; Shi,W.	2018-02-28	EPI_ISL_707554	EPI1835284|A/duck/Jiangxi/2.28NCNP23K3-OC/2018	EPI1835285|A/duck/Jiangxi/2.28NCNP23K3-OC/2018	EPI1835286|A/duck/Jiangxi/2.28NCNP23K3-OC/2018	EPI1835287|A/duck/Jiangxi/2.28NCNP23K3-OC/2018	EPI1835288|A/duck/Jiangxi/2.28NCNP23K3-OC/2018	EPI1835289|A/duck/Jiangxi/2.28NCNP23K3-OC/2018	EPI1835290|A/duck/Jiangxi/2.28NCNP23K3-OC/2018	EPI1835291|A/duck/Jiangxi/2.28NCNP23K3-OC/2018
A/duck/Hunan/2.06_YYGK92J3-OC/2018	A / H5N6	Bi,Y.; Li,J.; Li,S.; Fu,G.; Jin,T.; Zhang,C.; Yang,Y.; Ma,Z.; Tian,W.; Xiao,S.; Li,L.; Yin,R.; Zhang,Y.; Wang,L.; Qin,Y.; Yao,Z.; Meng,F.; Hu,D.; Li,D.; Wong,G.; Liu,F.; Lv,N.; Fu,L.; Peng,Y.; Ma,J.; Sharshov,K.; Shestopalov,A.; Gulyaeva,M.; Gao,G.F.; Chen,J.; Shi,Y.; Liu,W.J.; Chu,D.; Huang,Y.; Liu,Y.; Liu,L.; Chen,Q.; Shi,W.	2018-02-06	EPI_ISL_707527	EPI1834948|A/duck/Hunan/2.06_YYGK92J3-OC/2018	EPI1834949|A/duck/Hunan/2.06_YYGK92J3-OC/2018	EPI1834950|A/duck/Hunan/2.06_YYGK92J3-OC/2018	EPI1834951|A/duck/Hunan/2.06_YYGK92J3-OC/2018	EPI1834952|A/duck/Hunan/2.06_YYGK92J3-OC/2018	EPI1834953|A/duck/Hunan/2.06_YYGK92J3-OC/2018	EPI1834954|A/duck/Hunan/2.06_YYGK92J3-OC/2018	EPI1834955|A/duck/Hunan/2.06_YYGK92J3-OC/2018
A/duck/Hunan/2.06_YYGK84J3-OC/2018	A / H5N6	Bi,Y.; Li,J.; Li,S.; Fu,G.; Jin,T.; Zhang,C.; Yang,Y.; Ma,Z.; Tian,W.; Xiao,S.; Li,L.; Yin,R.; Zhang,Y.; Wang,L.; Qin,Y.; Yao,Z.; Meng,F.; Hu,D.; Li,D.; Wong,G.; Liu,F.; Lv,N.; Fu,L.; Peng,Y.; Ma,J.; Sharshov,K.; Shestopalov,A.; Gulyaeva,M.; Gao,G.F.; Chen,J.; Shi,Y.; Liu,W.J.; Chu,D.; Huang,Y.; Liu,Y.; Liu,L.; Chen,Q.; Shi,W.	2018-02-06	EPI_ISL_707525	EPI1834932|A/duck/Hunan/2.06_YYGK84J3-OC/2018	EPI1834933|A/duck/Hunan/2.06_YYGK84J3-OC/2018	EPI1834934|A/duck/Hunan/2.06_YYGK84J3-OC/2018	EPI1834935|A/duck/Hunan/2.06_YYGK84J3-OC/2018	EPI1834936|A/duck/Hunan/2.06_YYGK84J3-OC/2018	EPI1834937|A/duck/Hunan/2.06_YYGK84J3-OC/2018	EPI1834938|A/duck/Hunan/2.06_YYGK84J3-OC/2018	EPI1834939|A/duck/Hunan/2.06_YYGK84J3-OC/2018
A/duck/Guizhou/8.26_ZYLJJ017-O/2018	A / H5N6	Bi,Y.; Li,J.; Li,S.; Fu,G.; Jin,T.; Zhang,C.; Yang,Y.; Ma,Z.; Tian,W.; Xiao,S.; Li,L.; Yin,R.; Zhang,Y.; Wang,L.; Qin,Y.; Yao,Z.; Meng,F.; Hu,D.; Li,D.; Wong,G.; Liu,F.; Lv,N.; Fu,L.; Peng,Y.; Ma,J.; Sharshov,K.; Shestopalov,A.; Gulyaeva,M.; Gao,G.F.; Chen,J.; Shi,Y.; Liu,W.J.; Chu,D.; Huang,Y.; Liu,Y.; Liu,L.; Chen,Q.; Shi,W.	2018-08-26	EPI_ISL_707465	EPI1834356|A/duck/Guizhou/8.26_ZYLJJ017-O/2018	EPI1834357|A/duck/Guizhou/8.26_ZYLJJ017-O/2018	EPI1834358|A/duck/Guizhou/8.26_ZYLJJ017-O/2018	EPI1834359|A/duck/Guizhou/8.26_ZYLJJ017-O/2018	EPI1834360|A/duck/Guizhou/8.26_ZYLJJ017-O/2018	EPI1834361|A/duck/Guizhou/8.26_ZYLJJ017-O/2018	EPI1834362|A/duck/Guizhou/8.26_ZYLJJ017-O/2018	EPI1834363|A/duck/Guizhou/8.26_ZYLJJ017-O/2018
A/duck/Viet Nam/HU13-65/2019	A / H5N6	Sakoda,Y.; Okamatsu,M.; Matsuno,K.; kien,L.T.	2019-08-29	EPI_ISL_503609	EPI1778548|A/duck/Viet Nam/HU13-65/2019	EPI1778549|A/duck/Viet Nam/HU13-65/2019	EPI1778550|A/duck/Viet Nam/HU13-65/2019	EPI1778551|A/duck/Viet Nam/HU13-65/2019	EPI1778552|A/duck/Viet Nam/HU13-65/2019	EPI1778553|A/duck/Viet Nam/HU13-65/2019	EPI1778554|A/duck/Viet Nam/HU13-65/2019	EPI1778555|A/duck/Viet Nam/HU13-65/2019
A/duck/Viet Nam/HU13-64/2019	A / H5N6	Sakoda,Y.; Okamatsu,M.; Matsuno,K.; kien,L.T.	2019-08-29	EPI_ISL_503608	EPI1778540|A/duck/Viet Nam/HU13-64/2019	EPI1778541|A/duck/Viet Nam/HU13-64/2019	EPI1778542|A/duck/Viet Nam/HU13-64/2019	EPI1778543|A/duck/Viet Nam/HU13-64/2019	EPI1778544|A/duck/Viet Nam/HU13-64/2019	EPI1778545|A/duck/Viet Nam/HU13-64/2019	EPI1778546|A/duck/Viet Nam/HU13-64/2019	EPI1778547|A/duck/Viet Nam/HU13-64/2019
A/Mallard/Republic of Georgia/1/2018	A / H5N6	Poen, MJ; Bestebroer, TH; Machablishvili, A; Ninua,L; Chkhaidze, M; Vuong, O; Scheuer, RD; Fouchier, RAM; Lewis, NS	2018-01-28	EPI_ISL_303520	EPI1200342|A/Mallard/Republic of Georgia/1/2018	EPI1200341|A/Mallard/Republic of Georgia/1/2018	EPI1200340|A/Mallard/Republic of Georgia/1/2018	EPI1200335|A/Mallard/Republic of Georgia/1/2018	EPI1200338|A/Mallard/Republic of Georgia/1/2018	EPI1200337|A/Mallard/Republic of Georgia/1/2018	EPI1200336|A/Mallard/Republic of Georgia/1/2018	EPI1200339|A/Mallard/Republic of Georgia/1/2018
A/jungle crow/Hyogo/2803E022/2018	A / H5N6	Soda,K.; Ito,H.; Ozaki,H.; Usui,T.; Murase,T.; Yamaguchi,T.; Ito,T.	2018-03-06	EPI_ISL_308783	EPI1223758|A/jungle crow/Hyogo/2803E022/2018	EPI1223759|A/jungle crow/Hyogo/2803E022/2018	EPI1223760|A/jungle crow/Hyogo/2803E022/2018	EPI1223761|A/jungle crow/Hyogo/2803E022/2018	EPI1223762|A/jungle crow/Hyogo/2803E022/2018	EPI1223763|A/jungle crow/Hyogo/2803E022/2018	EPI1223789|A/jungle crow/Hyogo/2803E022/2018	EPI1223790|A/jungle crow/Hyogo/2803E022/2018
A/jungle crow/Hyogo/2803E011/2018	A / H5N6	Soda,K.; Ito,H.; Ozaki,H.; Usui,T.; Murase,T.; Yamaguchi,T.; Ito,T.	2018-03-03	EPI_ISL_308782	EPI1223750|A/jungle crow/Hyogo/2803E011/2018	EPI1223751|A/jungle crow/Hyogo/2803E011/2018	EPI1223752|A/jungle crow/Hyogo/2803E011/2018	EPI1223753|A/jungle crow/Hyogo/2803E011/2018	EPI1223754|A/jungle crow/Hyogo/2803E011/2018	EPI1223755|A/jungle crow/Hyogo/2803E011/2018	EPI1223787|A/jungle crow/Hyogo/2803E011/2018	EPI1223788|A/jungle crow/Hyogo/2803E011/2018
A/Muscovy duck/Long An/AI470/2018	A / H5N6	N,Takemae;T,Saito	2018-07-25	EPI_ISL_339932	EPI1363704|A/duck/Long An/AI470/2018_pb2	EPI1363705|A/duck/Long An/AI470/2018_pb1	EPI1363703|A/duck/Long An/AI470/2018_pa	EPI1363707|A/duck/Long An/AI470/2018_ha	EPI1363700|A/duck/Long An/AI470/2018_np	EPI1363706|A/duck/Long An/AI470/2018_na	EPI1363702|A/duck/Long An/AI470/2018_mp	EPI1363701|A/duck/Long An/AI470/2018_ns
A/muscovy duck/Thanh Hoa/879VTC/2020	A / H5N6		2020-02-20	EPI_ISL_654850	EPI1814470|201107_18_H5N6_PB2_Seg1	EPI1814471|201107_18_H5N6_PB1_Seg2	EPI1814469|201107_18_H5N6_PA_Seg3	EPI1814473|201107_18_H5N6_HA_Seg4	EPI1814466|201107_18_H5N6_NP_Seg5	EPI1814472|201107_18_H5N6_NA_Seg6	EPI1814468|201107_18_H5N6_MP_Seg7	EPI1814467|201107_18_H5N6_NS_Seg8
A/Mandarin_duck/Korea/K18-3/2018	A / H5N6	Kwon,JH; Jeong,S; Kim,YJ; Lee,SH; Song,CS	2018-01-18	EPI_ISL_303643	EPI1200579|A/Mandarin_duck/Korea/K18-3/2018	EPI1200580|A/Mandarin_duck/Korea/K18-3/2018	EPI1200581|A/Mandarin_duck/Korea/K18-3/2018	EPI1200582|A/Mandarin_duck/Korea/K18-3/2018	EPI1200583|A/Mandarin_duck/Korea/K18-3/2018	EPI1200587|A/Mandarin_duck/Korea/K18-3/2018	EPI1200585|A/Mandarin_duck/Korea/K18-3/2018	EPI1200586|A/Mandarin_duck/Korea/K18-3/2018
A/Whooper swan/Mongolia/25/2020	A / H5N6	Jeong,S.; Otgontogtokh,N.; Lee,D.-H.; Davganyam,B.; Lee,S.-H.; Cho,A.Y.; Tseren-Ochir,E.-O.; Song,C.-S.	2020-04-30	EPI_ISL_707016	EPI1831879|A/Whooper swan/Mongolia/25/2020	EPI1831878|A/Whooper swan/Mongolia/25/2020	EPI1831877|A/Whooper swan/Mongolia/25/2020	EPI1831872|A/Whooper swan/Mongolia/25/2020	EPI1831875|A/Whooper swan/Mongolia/25/2020	EPI1831874|A/Whooper swan/Mongolia/25/2020	EPI1831873|A/Whooper swan/Mongolia/25/2020	EPI1831876|A/Whooper swan/Mongolia/25/2020
A/Whooper swan/Mongolia/24/2020	A / H5N6	Jeong,S.; Otgontogtokh,N.; Lee,D.-H.; Davganyam,B.; Lee,S.-H.; Cho,A.Y.; Tseren-Ochir,E.-O.; Song,C.-S.	2020-04-21	EPI_ISL_707015	EPI1831871|A/Whooper swan/Mongolia/24/2020	EPI1831870|A/Whooper swan/Mongolia/24/2020	EPI1831869|A/Whooper swan/Mongolia/24/2020	EPI1831864|A/Whooper swan/Mongolia/24/2020	EPI1831867|A/Whooper swan/Mongolia/24/2020	EPI1831866|A/Whooper swan/Mongolia/24/2020	EPI1831865|A/Whooper swan/Mongolia/24/2020	EPI1831868|A/Whooper swan/Mongolia/24/2020
A/duck/Thanh Hoa/945VTC/2020	A / H5N6		2020-02-24	EPI_ISL_654854	EPI1814502|201107_22_H5N6_PB2_Seg1	EPI1814503|201107_22_H5N6_PB1_Seg2	EPI1814501|201107_22_H5N6_PA_Seg3	EPI1814505|201107_22_H5N6_HA_Seg4	EPI1814498|201107_22_H5N6_NP_Seg5	EPI1814504|201107_22_H5N6_NA_Seg6	EPI1814500|201107_22_H5N6_MP_Seg7	EPI1814499|201107_22_H5N6_NS_Seg8
A/duck/Thanh Hoa/923VTC/2020	A / H5N6		2020-02-22	EPI_ISL_654853	EPI1814494|201107_21_H5N6_PB2_Seg1	EPI1814495|201107_21_H5N6_PB1_Seg2	EPI1814493|201107_21_H5N6_PA_Seg3	EPI1814497|201107_21_H5N6_HA_Seg4	EPI1814490|201107_21_H5N6_NP_Seg5	EPI1814496|201107_21_H5N6_NA_Seg6	EPI1814492|201107_21_H5N6_MP_Seg7	EPI1814491|201107_21_H5N6_NS_Seg8
A/goose/Guangdong/7472/2012	A / H7N7	Lam,T.T.Y.; Wang,J.; Shen,Y.; Zhou,B.; Duan,L.; Cheung,C.L.; Ma,C.; Lycett,S.J.; Leung,C.Y.H.; Chen,X.; Li,L.; Hong,W.; Chai,Y.; Zhou,L.; Liang,H.; Ou,Z.; Liu,Y.; Farooqui,A.; Kelvin,D.J.; Poon,L.L.M.; Smith,D.K.; Pybus,O.G.; Leung,G.M.; Shu,Y.; Webster,R.G.; Webby,R.J.; Peiris,J.S.M.; Rambaut,A.; Zhu,H.; Guan,Y.	2012	EPI_ISL_146377	EPI469204|A/goose/Guangdong/7472/2012	EPI469462|A/goose/Guangdong/7472/2012	EPI487446|A/goose/Guangdong/7472/2012	EPI469573|A/goose/Guangdong/7472/2012	EPI470359|A/goose/Guangdong/7472/2012	EPI470235|A/goose/Guangdong/7472/2012	EPI469840|A/goose/Guangdong/7472/2012	EPI470606|A/goose/Guangdong/7472/2012
A/pigeon/Zhejiang/P1/2013	A / H7N9	Wu,H.; Wu,N.; Guo,C.; Li,L.	2013-04-01	EPI_ISL_162874	EPI532308|A/pigeon/Zhejiang/P1/2013	EPI532296|A/pigeon/Zhejiang/P1/2013	EPI532292|A/pigeon/Zhejiang/P1/2013	EPI532300|A/pigeon/Zhejiang/P1/2013	EPI532290|A/pigeon/Zhejiang/P1/2013	EPI532294|A/pigeon/Zhejiang/P1/2013	EPI532304|A/pigeon/Zhejiang/P1/2013	EPI532298|A/pigeon/Zhejiang/P1/2013
A/wild waterfowl/Hong Kong/MPL705/2011	A / H7N7	Lam,T.T.Y.; Wang,J.; Shen,Y.; Zhou,B.; Duan,L.; Cheung,C.L.; Ma,C.; Lycett,S.J.; Leung,C.Y.H.; Chen,X.; Li,L.; Hong,W.; Chai,Y.; Zhou,L.; Liang,H.; Ou,Z.; Liu,Y.; Farooqui,A.; Kelvin,D.J.; Poon,L.L.M.; Smith,D.K.; Pybus,O.G.; Leung,G.M.; Shu,Y.; Webster,R.G.; Webby,R.J.; Peiris,J.S.M.; Rambaut,A.; Zhu,H.; Guan,Y.	2011	EPI_ISL_146367	EPI469181|A/wild waterfowl/Hong Kong/MPL705/2011	EPI469338|A/wild waterfowl/Hong Kong/MPL705/2011	EPI487603|A/wild waterfowl/Hong Kong/MPL705/2011	EPI469620|A/wild waterfowl/Hong Kong/MPL705/2011	EPI470440|A/wild waterfowl/Hong Kong/MPL705/2011	EPI470254|A/wild waterfowl/Hong Kong/MPL705/2011	EPI469919|A/wild waterfowl/Hong Kong/MPL705/2011	EPI470709|A/wild waterfowl/Hong Kong/MPL705/2011
A/Chicken/Zhejiang/1/2014	A / H7N9	Sun, Y; Zhang, YJ	2014-01-27	EPI_ISL_163734	EPI534418|ZJCH7-201401PB2	EPI534419|ZJCH7-201401PB1	EPI534420|ZJCH7-201401PA	EPI534421|ZJCH7-201401HA	EPI534422|ZJCH7-201401NP	EPI534423|ZJCH7-201401NA	EPI534424|ZJCH7-201401MP	EPI534425|ZJCH7-201401NS
A/Chicken/Guangdong/HZ098/2015	A / H7N9	Shumin,Xie;Weixin,Jia;Yicun,Lin;Kaixiang,Xing;Xingxing,Ren;Wenbao,Qi;Ming,Liao	2015-01-01	EPI_ISL_176824	EPI580310|A/Chicken/Guangdong/HZ098/2015	EPI580311|A/Chicken/Guangdong/HZ098/2015	EPI580312|A/Chicken/Guangdong/HZ098/2015	EPI580313|A/Chicken/Guangdong/HZ098/2015	EPI580315|A/Chicken/Guangdong/HZ098/2015	EPI580317|A/Chicken/Guangdong/HZ098/2015	EPI580318|A/Chicken/Guangdong/HZ098/2015	EPI580321|A/Chicken/Guangdong/HZ098/2015
A/Chicken/Guangdong/DG593/2014	A / H7N9	Shumin,Xie;Weixin,Jia;Yicun,Lin;Kaixiang,Xing;Xingxing,Ren;Wenbao,Qi;Ming,Liao	2014-12-12	EPI_ISL_176820	EPI580296|A/Chicken/Guangdong/DG593/2014	EPI580297|A/Chicken/Guangdong/DG593/2014	EPI580298|A/Chicken/Guangdong/DG593/2014	EPI580299|A/Chicken/Guangdong/DG593/2014	EPI580300|A/Chicken/Guangdong/DG593/2014	EPI580301|A/Chicken/Guangdong/DG593/2014	EPI580304|A/Chicken/Guangdong/DG593/2014	EPI580305|A/Chicken/Guangdong/DG593/2014
A/chicken/Shantou/1556/2014	A / H7N9	Lam,T.Y.; Zhou,B.; Wang,J.; Chai,Y.; Shen,Y.; Chen,X.; Ma,C.; Hong,W.; Chen,Y.; Zhang,Y.; Duan,L.; Chen,P.; Jiang,J.; Li,L.; Poon,L.M.; Webby,R.J.; Smith,D.K.; Leung,G.M.; Peiris,J.M.; Holmes,E.C.; Guan,Y.; Zhu,H.	2014-03-05	EPI_ISL_176430	EPI578117|A/chicken/Shantou/1556/2014	EPI578118|A/chicken/Shantou/1556/2014	EPI577876|A/chicken/Shantou/1556/2014	EPI578119|A/chicken/Shantou/1556/2014	EPI578120|A/chicken/Shantou/1556/2014	EPI578121|A/chicken/Shantou/1556/2014	EPI578122|A/chicken/Shantou/1556/2014	EPI578123|A/chicken/Shantou/1556/2014
A/chicken/Shantou/1554/2014	A / H7N9	Lam,T.Y.; Zhou,B.; Wang,J.; Chai,Y.; Shen,Y.; Chen,X.; Ma,C.; Hong,W.; Chen,Y.; Zhang,Y.; Duan,L.; Chen,P.; Jiang,J.; Li,L.; Poon,L.M.; Webby,R.J.; Smith,D.K.; Leung,G.M.; Peiris,J.M.; Holmes,E.C.; Guan,Y.; Zhu,H.	2014-03-05	EPI_ISL_176429	EPI578110|A/chicken/Shantou/1554/2014	EPI578111|A/chicken/Shantou/1554/2014	EPI577875|A/chicken/Shantou/1554/2014	EPI578112|A/chicken/Shantou/1554/2014	EPI578113|A/chicken/Shantou/1554/2014	EPI578114|A/chicken/Shantou/1554/2014	EPI578115|A/chicken/Shantou/1554/2014	EPI578116|A/chicken/Shantou/1554/2014
A/chicken/Jiangxi/9558/2014	A / H7N9	Lam,T.Y.; Zhou,B.; Wang,J.; Chai,Y.; Shen,Y.; Chen,X.; Ma,C.; Hong,W.; Chen,Y.; Zhang,Y.; Duan,L.; Chen,P.; Jiang,J.; Li,L.; Poon,L.M.; Webby,R.J.; Smith,D.K.; Leung,G.M.; Peiris,J.M.; Holmes,E.C.; Guan,Y.; Zhu,H.	2014-02-16	EPI_ISL_176036	EPI583923|A/chicken/Jiangxi/9558/2014	EPI583924|A/chicken/Jiangxi/9558/2014	EPI577202|A/chicken/Jiangxi/9558/2014	EPI583925|A/chicken/Jiangxi/9558/2014	EPI583926|A/chicken/Jiangxi/9558/2014	EPI583927|A/chicken/Jiangxi/9558/2014	EPI583928|A/chicken/Jiangxi/9558/2014	EPI583929|A/chicken/Jiangxi/9558/2014
A/silkie chicken/Jiangxi/9476/2014	A / H7N9	Lam,T.Y.; Zhou,B.; Wang,J.; Chai,Y.; Shen,Y.; Chen,X.; Ma,C.; Hong,W.; Chen,Y.; Zhang,Y.; Duan,L.; Chen,P.; Jiang,J.; Li,L.; Poon,L.M.; Webby,R.J.; Smith,D.K.; Leung,G.M.; Peiris,J.M.; Holmes,E.C.; Guan,Y.; Zhu,H.	2014-02-16	EPI_ISL_176033	EPI583903|A/silkie chicken/Jiangxi/9476/2014	EPI583904|A/silkie chicken/Jiangxi/9476/2014	EPI577199|A/silkie chicken/Jiangxi/9476/2014	EPI583905|A/silkie chicken/Jiangxi/9476/2014	EPI583906|A/silkie chicken/Jiangxi/9476/2014	EPI583907|A/silkie chicken/Jiangxi/9476/2014	EPI583908|A/silkie chicken/Jiangxi/9476/2014	EPI583950|A/silkie chicken/Jiangxi/9476/2014
A/chicken/Dongguan/4040/2013	A / H7N9	Lam,T.Y.; Zhou,B.; Wang,J.; Chai,Y.; Shen,Y.; Chen,X.; Ma,C.; Hong,W.; Chen,Y.; Zhang,Y.; Duan,L.; Chen,P.; Jiang,J.; Li,L.; Poon,L.M.; Webby,R.J.; Smith,D.K.; Leung,G.M.; Peiris,J.M.; Holmes,E.C.; Guan,Y.; Zhu,H.	2013-12-19	EPI_ISL_175866	EPI583316|A/chicken/Dongguan/4040/2013	EPI583317|A/chicken/Dongguan/4040/2013	EPI576918|A/chicken/Dongguan/4040/2013	EPI583318|A/chicken/Dongguan/4040/2013	EPI583319|A/chicken/Dongguan/4040/2013	EPI583320|A/chicken/Dongguan/4040/2013	EPI583321|A/chicken/Dongguan/4040/2013	EPI583322|A/chicken/Dongguan/4040/2013
A/chicken/Dongguan/3219/2013	A / H7N9	Lam,T.Y.; Zhou,B.; Wang,J.; Chai,Y.; Shen,Y.; Chen,X.; Ma,C.; Hong,W.; Chen,Y.; Zhang,Y.; Duan,L.; Chen,P.; Jiang,J.; Li,L.; Poon,L.M.; Webby,R.J.; Smith,D.K.; Leung,G.M.; Peiris,J.M.; Holmes,E.C.; Guan,Y.; Zhu,H.	2013-12-18	EPI_ISL_175667	EPI581647|A/chicken/Dongguan/3219/2013	EPI581648|A/chicken/Dongguan/3219/2013	EPI576715|A/chicken/Dongguan/3219/2013	EPI581649|A/chicken/Dongguan/3219/2013	EPI581650|A/chicken/Dongguan/3219/2013	EPI581651|A/chicken/Dongguan/3219/2013	EPI581652|A/chicken/Dongguan/3219/2013	EPI581653|A/chicken/Dongguan/3219/2013
A/silkie chicken/Dongguan/3166/2013	A / H7N9	Lam,T.Y.; Zhou,B.; Wang,J.; Chai,Y.; Shen,Y.; Chen,X.; Ma,C.; Hong,W.; Chen,Y.; Zhang,Y.; Duan,L.; Chen,P.; Jiang,J.; Li,L.; Poon,L.M.; Webby,R.J.; Smith,D.K.; Leung,G.M.; Peiris,J.M.; Holmes,E.C.; Guan,Y.; Zhu,H.	2013-12-18	EPI_ISL_175666	EPI581641|A/silkie chicken/Dongguan/3166/2013	EPI581642|A/silkie chicken/Dongguan/3166/2013	EPI576714|A/silkie chicken/Dongguan/3166/2013	EPI581643|A/silkie chicken/Dongguan/3166/2013	EPI581644|A/silkie chicken/Dongguan/3166/2013	EPI581645|A/silkie chicken/Dongguan/3166/2013	EPI581646|A/silkie chicken/Dongguan/3166/2013	EPI581656|A/silkie chicken/Dongguan/3166/2013
A/chicken/Shenzhen/749/2013	A / H7N9	Lam,T.Y.; Zhou,B.; Wang,J.; Chai,Y.; Shen,Y.; Chen,X.; Ma,C.; Hong,W.; Chen,Y.; Zhang,Y.; Duan,L.; Chen,P.; Jiang,J.; Li,L.; Poon,L.M.; Webby,R.J.; Smith,D.K.; Leung,G.M.; Peiris,J.M.; Holmes,E.C.; Guan,Y.; Zhu,H.	2013-12-10	EPI_ISL_175636	EPI577916|A/chicken/Shenzhen/749/2013	EPI577917|A/chicken/Shenzhen/749/2013	EPI576684|A/chicken/Shenzhen/749/2013	EPI577918|A/chicken/Shenzhen/749/2013	EPI577919|A/chicken/Shenzhen/749/2013	EPI577920|A/chicken/Shenzhen/749/2013	EPI577921|A/chicken/Shenzhen/749/2013	EPI577922|A/chicken/Shenzhen/749/2013
A/chicken/Shenzhen/747/2013	A / H7N9	Lam,T.Y.; Zhou,B.; Wang,J.; Chai,Y.; Shen,Y.; Chen,X.; Ma,C.; Hong,W.; Chen,Y.; Zhang,Y.; Duan,L.; Chen,P.; Jiang,J.; Li,L.; Poon,L.M.; Webby,R.J.; Smith,D.K.; Leung,G.M.; Peiris,J.M.; Holmes,E.C.; Guan,Y.; Zhu,H.	2013-12-10	EPI_ISL_175635	EPI577909|A/chicken/Shenzhen/747/2013	EPI577910|A/chicken/Shenzhen/747/2013	EPI576683|A/chicken/Shenzhen/747/2013	EPI577911|A/chicken/Shenzhen/747/2013	EPI577912|A/chicken/Shenzhen/747/2013	EPI577913|A/chicken/Shenzhen/747/2013	EPI577914|A/chicken/Shenzhen/747/2013	EPI577915|A/chicken/Shenzhen/747/2013
A/chicken/Jilin/SD020/2014	A / H7N2	Shi,J.; Deng,G.; Zeng,X.; Kong,H.; Wang,X.; Lu,K.; Mu,G.; Xu,X.; Cui,P.; Bao,H.; Tian,G.; Chen,H.	2014-02-24	EPI_ISL_168015	EPI548415|A/chicken/Jilin/SD020/2014	EPI548398|A/chicken/Jilin/SD020/2014	EPI548414|A/chicken/Jilin/SD020/2014	EPI548395|A/chicken/Jilin/SD020/2014	EPI548410|A/chicken/Jilin/SD020/2014	EPI548396|A/chicken/Jilin/SD020/2014	EPI548409|A/chicken/Jilin/SD020/2014	EPI548411|A/chicken/Jilin/SD020/2014
A/chicken/Shanghai/019/2013	A / H7N9	Yang,D.-Q.; Ju,H.-B.; Liu,J.; Wang,J.; Zhang,W.; Liu,P.; Zhou,J.	2013-04-01	EPI_ISL_146877	EPI471849|A/chicken/Shanghai/019/2013	EPI471847|A/chicken/Shanghai/019/2013	EPI471856|A/chicken/Shanghai/019/2013	EPI471835|A/chicken/Shanghai/019/2013	EPI471841|A/chicken/Shanghai/019/2013	EPI471839|A/chicken/Shanghai/019/2013	EPI471837|A/chicken/Shanghai/019/2013	EPI471843|A/chicken/Shanghai/019/2013
A/Chicken/Jilin/05/2014	A / H7N9	Wang,Dayan;Gao,Rongbao;Yang,Lei;Zhou,Shumei;Li,Xiyan;Zhou,Jianfang;Zhu,Wenfei;Guo,Junfeng;Li,Xiaodan;Dong,Jie;Huang,Weijuan;Zhang,Ye;Dong,Libo;Zhao,Xiang;Lu,Jian;Lan,Yu;Shu,Yuelong	2014-02-21	EPI_ISL_161670	EPI528335|A_Chicken_Jilin_05_2014_H7N9(4)	EPI528336|A_Chicken_Jilin_05_2014_H7N9(3)	EPI528334|A_Chicken_Jilin_05_2014_H7N9(5)	EPI528338|A_Chicken_Jilin_05_2014_H7N9	EPI528331|A_Chicken_Jilin_05_2014_H7N9(8)	EPI528337|A_Chicken_Jilin_05_2014_H7N9(2)	EPI528333|A_Chicken_Jilin_05_2014_H7N9(6)	EPI528332|A_Chicken_Jilin_05_2014_H7N9(7)
A/duck/Zhejiang/LS02/2014	A / H7N9	Lei,Y.L.; Wang,X.G.	2014-01-12	EPI_ISL_174489	EPI573558|A/duck/Zhejiang/LS02/2014	EPI573559|A/duck/Zhejiang/LS02/2014	EPI573560|A/duck/Zhejiang/LS02/2014	EPI573561|A/duck/Zhejiang/LS02/2014	EPI573562|A/duck/Zhejiang/LS02/2014	EPI573563|A/duck/Zhejiang/LS02/2014	EPI573564|A/duck/Zhejiang/LS02/2014	EPI573565|A/duck/Zhejiang/LS02/2014
A/duck/Fujian/SE0195/2018	A / H7N2	Shi,J.; Deng,G.; Ma,S.; Zeng,X.; Yin,X.; Li,M.; Zhang,B.; Cui,P.; Chen,Y.; Yang,H.; Wan,X.; Liu,L.; Chen,P.; Jiang,Y.; Guan,Y.; Liu,J.; Gu,W.; Han,S.; Song,Y.; Liang,L.; Qu,Z.; Hou,Y.; Wang,X.; Bao,H.; Tian,G.; Li,Y.; Jiang,L.; Li,C.; Chen,H.	2018-01-16	EPI_ISL_379680	EPI1555807|A/duck/Fujian/SE0195/2018	EPI1555808|A/duck/Fujian/SE0195/2018	EPI1555810|A/duck/Fujian/SE0195/2018	EPI1555811|A/duck/Fujian/SE0195/2018	EPI1555812|A/duck/Fujian/SE0195/2018	EPI1555813|A/duck/Fujian/SE0195/2018	EPI1555814|A/duck/Fujian/SE0195/2018	EPI1555815|A/duck/Fujian/SE0195/2018
A/duck/Fujian/SD208/2017	A / H7N9	Shi,J.; Deng,G.; Ma,S.; Zeng,X.; Yin,X.; Li,M.; Zhang,B.; Cui,P.; Chen,Y.; Yang,H.; Wan,X.; Liu,L.; Chen,P.; Jiang,Y.; Guan,Y.; Liu,J.; Gu,W.; Han,S.; Song,Y.; Liang,L.; Qu,Z.; Hou,Y.; Wang,X.; Bao,H.; Tian,G.; Li,Y.; Jiang,L.; Li,C.; Chen,H.	2017-09-18	EPI_ISL_379679	EPI1555799|A/duck/Fujian/SD208/2017	EPI1555800|A/duck/Fujian/SD208/2017	EPI1555801|A/duck/Fujian/SD208/2017	EPI1555802|A/duck/Fujian/SD208/2017	EPI1555803|A/duck/Fujian/SD208/2017	EPI1555804|A/duck/Fujian/SD208/2017	EPI1555805|A/duck/Fujian/SD208/2017	EPI1555806|A/duck/Fujian/SD208/2017
A/duck/Fujian/SD001/2018	A / H7N9	Shi,J.; Deng,G.; Ma,S.; Zeng,X.; Yin,X.; Li,M.; Zhang,B.; Cui,P.; Chen,Y.; Yang,H.; Wan,X.; Liu,L.; Chen,P.; Jiang,Y.; Guan,Y.; Liu,J.; Gu,W.; Han,S.; Song,Y.; Liang,L.; Qu,Z.; Hou,Y.; Wang,X.; Bao,H.; Tian,G.; Li,Y.; Jiang,L.; Li,C.; Chen,H.	2018-01-05	EPI_ISL_379678	EPI1555791|A/duck/Fujian/SD001/2018	EPI1555792|A/duck/Fujian/SD001/2018	EPI1555793|A/duck/Fujian/SD001/2018	EPI1555794|A/duck/Fujian/SD001/2018	EPI1555795|A/duck/Fujian/SD001/2018	EPI1555796|A/duck/Fujian/SD001/2018	EPI1555797|A/duck/Fujian/SD001/2018	EPI1555798|A/duck/Fujian/SD001/2018
A/duck/Huzhou/4268/2013	A / H7N7	Lam,T.Y.; Zhou,B.; Wang,J.; Chai,Y.; Shen,Y.; Chen,X.; Ma,C.; Hong,W.; Chen,Y.; Zhang,Y.; Duan,L.; Chen,P.; Jiang,J.; Li,L.; Poon,L.M.; Webby,R.J.; Smith,D.K.; Leung,G.M.; Peiris,J.M.; Holmes,E.C.; Guan,Y.; Zhu,H.	2013-10-24	EPI_ISL_175785	EPI583063|A/duck/Huzhou/4268/2013	EPI583064|A/duck/Huzhou/4268/2013	EPI576833|A/duck/Huzhou/4268/2013	EPI583065|A/duck/Huzhou/4268/2013	EPI583066|A/duck/Huzhou/4268/2013	EPI583067|A/duck/Huzhou/4268/2013	EPI583068|A/duck/Huzhou/4268/2013	EPI764783|A/duck/Huzhou/4268/2013
A/duck/Jiangxi/21980/2010	A / H7N7	Lam,T.T.Y.; Wang,J.; Shen,Y.; Zhou,B.; Duan,L.; Cheung,C.L.; Ma,C.; Lycett,S.J.; Leung,C.Y.H.; Chen,X.; Li,L.; Hong,W.; Chai,Y.; Zhou,L.; Liang,H.; Ou,Z.; Liu,Y.; Farooqui,A.; Kelvin,D.J.; Poon,L.L.M.; Smith,D.K.; Pybus,O.G.; Leung,G.M.; Shu,Y.; Webster,R.G.; Webby,R.J.; Peiris,J.S.M.; Rambaut,A.; Zhu,H.; Guan,Y.	2010	EPI_ISL_146401	EPI469228|A/duck/Jiangxi/21980/2010	EPI469387|A/duck/Jiangxi/21980/2010	EPI487487|A/duck/Jiangxi/21980/2010	EPI469599|A/duck/Jiangxi/21980/2010	EPI470388|A/duck/Jiangxi/21980/2010	EPI470246|A/duck/Jiangxi/21980/2010	EPI469867|A/duck/Jiangxi/21980/2010	EPI470630|A/duck/Jiangxi/21980/2010
A/duck/Jiangxi/16769/2010	A / H7N7	Lam,T.T.Y.; Wang,J.; Shen,Y.; Zhou,B.; Duan,L.; Cheung,C.L.; Ma,C.; Lycett,S.J.; Leung,C.Y.H.; Chen,X.; Li,L.; Hong,W.; Chai,Y.; Zhou,L.; Liang,H.; Ou,Z.; Liu,Y.; Farooqui,A.; Kelvin,D.J.; Poon,L.L.M.; Smith,D.K.; Pybus,O.G.; Leung,G.M.; Shu,Y.; Webster,R.G.; Webby,R.J.; Peiris,J.S.M.; Rambaut,A.; Zhu,H.; Guan,Y.	2010	EPI_ISL_146400	EPI469227|A/duck/Jiangxi/16769/2010	EPI469386|A/duck/Jiangxi/16769/2010	EPI487486|A/duck/Jiangxi/16769/2010	EPI469598|A/duck/Jiangxi/16769/2010	EPI470387|A/duck/Jiangxi/16769/2010	EPI470245|A/duck/Jiangxi/16769/2010	EPI469866|A/duck/Jiangxi/16769/2010	EPI470629|A/duck/Jiangxi/16769/2010
A/duck/Jiangxi/16326/2010	A / H7N7	Lam,T.T.Y.; Wang,J.; Shen,Y.; Zhou,B.; Duan,L.; Cheung,C.L.; Ma,C.; Lycett,S.J.; Leung,C.Y.H.; Chen,X.; Li,L.; Hong,W.; Chai,Y.; Zhou,L.; Liang,H.; Ou,Z.; Liu,Y.; Farooqui,A.; Kelvin,D.J.; Poon,L.L.M.; Smith,D.K.; Pybus,O.G.; Leung,G.M.; Shu,Y.; Webster,R.G.; Webby,R.J.; Peiris,J.S.M.; Rambaut,A.; Zhu,H.; Guan,Y.	2010	EPI_ISL_146398	EPI469225|A/duck/Jiangxi/16326/2010	EPI469384|A/duck/Jiangxi/16326/2010	EPI487484|A/duck/Jiangxi/16326/2010	EPI469596|A/duck/Jiangxi/16326/2010	EPI470385|A/duck/Jiangxi/16326/2010	EPI470244|A/duck/Jiangxi/16326/2010	EPI469863|A/duck/Jiangxi/16326/2010	EPI470627|A/duck/Jiangxi/16326/2010
A/common teal/Hong Kong/MPM1740/2011	A / H7N7	Lam,T.T.Y.; Wang,J.; Shen,Y.; Zhou,B.; Duan,L.; Cheung,C.L.; Ma,C.; Lycett,S.J.; Leung,C.Y.H.; Chen,X.; Li,L.; Hong,W.; Chai,Y.; Zhou,L.; Liang,H.; Ou,Z.; Liu,Y.; Farooqui,A.; Kelvin,D.J.; Poon,L.L.M.; Smith,D.K.; Pybus,O.G.; Leung,G.M.; Shu,Y.; Webster,R.G.; Webby,R.J.; Peiris,J.S.M.; Rambaut,A.; Zhu,H.; Guan,Y.	2011	EPI_ISL_146366	EPI469180|A/common teal/Hong Kong/MPM1740/2011	EPI469337|A/common teal/Hong Kong/MPM1740/2011	EPI487602|A/common teal/Hong Kong/MPM1740/2011	EPI469619|A/common teal/Hong Kong/MPM1740/2011	EPI470439|A/common teal/Hong Kong/MPM1740/2011	EPI470253|A/common teal/Hong Kong/MPM1740/2011	EPI469918|A/common teal/Hong Kong/MPM1740/2011	EPI470708|A/common teal/Hong Kong/MPM1740/2011
A/tree sparrow/Shanghai/01/2013	A / H7N9	Zhao,B.; Zhang,X.; Zhu,W.; Teng,Z.; Yu,X.; Gao,Y.; Wu,D.; Pei,E.; Yuan,Z.; Yang,L.; Wang,D.; Shu,Y.; Wu,F.	2013-05-09	EPI_ISL_157221	EPI508924|A/tree sparrow/Shanghai/01/2013	EPI508925|A/tree sparrow/Shanghai/01/2013	EPI508923|A/tree sparrow/Shanghai/01/2013	EPI508926|A/tree sparrow/Shanghai/01/2013	EPI508927|A/tree sparrow/Shanghai/01/2013	EPI508928|A/tree sparrow/Shanghai/01/2013	EPI508929|A/tree sparrow/Shanghai/01/2013	EPI508930|A/tree sparrow/Shanghai/01/2013
A/tree sparrow/Shanghai/01/2013	A / H7N9	Zhao,B.; Zhang,X.; Zhu,W.; Teng,Z.; Yu,X.; Gao,Y.; Wu,D.; Pei,E.; Yuan,Z.; Yang,L.; Wang,D.; Shu,Y.; Wu,F.; Zhao,B.H.; Pei,E.L.; Yu,X.L.; Shen,J.R.; Yuan,Z.G.	2013-05-09	EPI_ISL_156527	EPI507144|A/tree sparrow/Shanghai/01/2013	EPI507145|A/tree sparrow/Shanghai/01/2013	EPI507154|A/tree sparrow/Shanghai/01/2013	EPI507147|A/tree sparrow/Shanghai/01/2013	EPI507148|A/tree sparrow/Shanghai/01/2013	EPI507149|A/tree sparrow/Shanghai/01/2013	EPI507150|A/tree sparrow/Shanghai/01/2013	EPI507151|A/tree sparrow/Shanghai/01/2013
A/chicken/Vietnam/NCVD-18-71-1/2018	A / H9N2		2018-05-02	EPI_ISL_408169	EPI1677608|3030477765_ZZYUNM30_v1_1	EPI1677609|3030477765_ZZYUNM30_v1_2	EPI1677607|3030477765_ZZYUNM30_v1_3	EPI1677611|3030477765_ZZYUNM30_v1_4	EPI1677604|3030477765_ZZYUNM30_v1_5	EPI1677610|3030477765_ZZYUNM30_v1_6	EPI1677606|3030477765_ZZYUNM30_v1_7	EPI1677605|3030477765_ZZYUNM30_v1_8
A/chicken/Vietnam/NCVD-18-84-17/2018	A / H9N2		2018-08-02	EPI_ISL_408168	EPI1677600|3030477777_ZZYUNM3C_v1_1	EPI1677601|3030477777_ZZYUNM3C_v1_2	EPI1677599|3030477777_ZZYUNM3C_v1_3	EPI1677603|3030477777_ZZYUNM3C_v1_4	EPI1677596|3030477777_ZZYUNM3C_v1_5	EPI1677602|3030477777_ZZYUNM3C_v1_6	EPI1677598|3030477777_ZZYUNM3C_v1_7	EPI1677597|3030477777_ZZYUNM3C_v1_8
A/chicken/Vietnam/Raho6-18S-0804/2018	A / H9N2		2018-04-06	EPI_ISL_408259	EPI1678281|3030471407_ZZYUNH6E_v1_1	EPI1678282|3030471407_ZZYUNH6E_v1_2	EPI1678280|3030471407_ZZYUNH6E_v1_3	EPI1678284|3030471407_ZZYUNH6E_v1_4	EPI1678277|3030471407_ZZYUNH6E_v1_5	EPI1678283|3030471407_ZZYUNH6E_v1_6	EPI1678279|3030471407_ZZYUNH6E_v1_7	EPI1678278|3030471407_ZZYUNH6E_v1_8
A/chicken/Shanxi/01.28_TGRL003-O/2018	A / H9N2	Bi,Y.; Li,J.; Li,S.; Fu,G.; Jin,T.; Zhang,C.; Yang,Y.; Ma,Z.; Tian,W.; Xiao,S.; Li,L.; Yin,R.; Zhang,Y.; Wang,L.; Qin,Y.; Yao,Z.; Meng,F.; Hu,D.; Li,D.; Wong,G.; Liu,F.; Lv,N.; Fu,L.; Peng,Y.; Ma,J.; Sharshov,K.; Shestopalov,A.; Gulyaeva,M.; Gao,G.F.; Chen,J.; Shi,Y.; Liu,W.J.; Chu,D.; Huang,Y.; Liu,Y.; Liu,L.; Chen,Q.; Shi,W.	2018-01-28	EPI_ISL_707352	EPI1833388|A/chicken/Shanxi/01.28_TGRL003-O/2018	EPI1833389|A/chicken/Shanxi/01.28_TGRL003-O/2018	EPI1833390|A/chicken/Shanxi/01.28_TGRL003-O/2018	EPI1833391|A/chicken/Shanxi/01.28_TGRL003-O/2018	EPI1833392|A/chicken/Shanxi/01.28_TGRL003-O/2018	EPI1833393|A/chicken/Shanxi/01.28_TGRL003-O/2018	EPI1833394|A/chicken/Shanxi/01.28_TGRL003-O/2018	EPI1833395|A/chicken/Shanxi/01.28_TGRL003-O/2018
A/chicken/Shanxi/01.28_TGRL002-O/2018	A / H9N2	Bi,Y.; Li,J.; Li,S.; Fu,G.; Jin,T.; Zhang,C.; Yang,Y.; Ma,Z.; Tian,W.; Xiao,S.; Li,L.; Yin,R.; Zhang,Y.; Wang,L.; Qin,Y.; Yao,Z.; Meng,F.; Hu,D.; Li,D.; Wong,G.; Liu,F.; Lv,N.; Fu,L.; Peng,Y.; Ma,J.; Sharshov,K.; Shestopalov,A.; Gulyaeva,M.; Gao,G.F.; Chen,J.; Shi,Y.; Liu,W.J.; Chu,D.; Huang,Y.; Liu,Y.; Liu,L.; Chen,Q.; Shi,W.	2018-01-28	EPI_ISL_707351	EPI1833380|A/chicken/Shanxi/01.28_TGRL002-O/2018	EPI1833381|A/chicken/Shanxi/01.28_TGRL002-O/2018	EPI1833382|A/chicken/Shanxi/01.28_TGRL002-O/2018	EPI1833383|A/chicken/Shanxi/01.28_TGRL002-O/2018	EPI1833384|A/chicken/Shanxi/01.28_TGRL002-O/2018	EPI1833385|A/chicken/Shanxi/01.28_TGRL002-O/2018	EPI1833386|A/chicken/Shanxi/01.28_TGRL002-O/2018	EPI1833387|A/chicken/Shanxi/01.28_TGRL002-O/2018
A/chicken/Jiangxi/2.28_NCDZT74K3-OC/2018	A / H9N2	Bi,Y.; Li,J.; Li,S.; Fu,G.; Jin,T.; Zhang,C.; Yang,Y.; Ma,Z.; Tian,W.; Xiao,S.; Li,L.; Yin,R.; Zhang,Y.; Wang,L.; Qin,Y.; Yao,Z.; Meng,F.; Hu,D.; Li,D.; Wong,G.; Liu,F.; Lv,N.; Fu,L.; Peng,Y.; Ma,J.; Sharshov,K.; Shestopalov,A.; Gulyaeva,M.; Gao,G.F.; Chen,J.; Shi,Y.; Liu,W.J.; Chu,D.; Huang,Y.; Liu,Y.; Liu,L.; Chen,Q.; Shi,W.	2018-02-28	EPI_ISL_699563	EPI1828780|A/chicken/Jiangxi/2.28_NCDZT74K3-OC/2018	EPI1828781|A/chicken/Jiangxi/2.28_NCDZT74K3-OC/2018	EPI1828782|A/chicken/Jiangxi/2.28_NCDZT74K3-OC/2018	EPI1828783|A/chicken/Jiangxi/2.28_NCDZT74K3-OC/2018	EPI1828784|A/chicken/Jiangxi/2.28_NCDZT74K3-OC/2018	EPI1828785|A/chicken/Jiangxi/2.28_NCDZT74K3-OC/2018	EPI1828786|A/chicken/Jiangxi/2.28_NCDZT74K3-OC/2018	EPI1828787|A/chicken/Jiangxi/2.28_NCDZT74K3-OC/2018
A/chicken/Jiangxi/10.31_NCDZT019-O/2018	A / H9N2	Bi,Y.; Li,J.; Li,S.; Fu,G.; Jin,T.; Zhang,C.; Yang,Y.; Ma,Z.; Tian,W.; Xiao,S.; Li,L.; Yin,R.; Zhang,Y.; Wang,L.; Qin,Y.; Yao,Z.; Meng,F.; Hu,D.; Li,D.; Wong,G.; Liu,F.; Lv,N.; Fu,L.; Peng,Y.; Ma,J.; Sharshov,K.; Shestopalov,A.; Gulyaeva,M.; Gao,G.F.; Chen,J.; Shi,Y.; Liu,W.J.; Chu,D.; Huang,Y.; Liu,Y.; Liu,L.; Chen,Q.; Shi,W.	2018-10-31	EPI_ISL_699549	EPI1828636|A/chicken/Jiangxi/10.31_NCDZT019-O/2018	EPI1828637|A/chicken/Jiangxi/10.31_NCDZT019-O/2018	EPI1828638|A/chicken/Jiangxi/10.31_NCDZT019-O/2018	EPI1828639|A/chicken/Jiangxi/10.31_NCDZT019-O/2018	EPI1828640|A/chicken/Jiangxi/10.31_NCDZT019-O/2018	EPI1828641|A/chicken/Jiangxi/10.31_NCDZT019-O/2018	EPI1828642|A/chicken/Jiangxi/10.31_NCDZT019-O/2018	EPI1828643|A/chicken/Jiangxi/10.31_NCDZT019-O/2018
A/chicken/Guangdong/7.18_SZBJ014-O/2018	A / H9N2	Bi,Y.; Li,J.; Li,S.; Fu,G.; Jin,T.; Zhang,C.; Yang,Y.; Ma,Z.; Tian,W.; Xiao,S.; Li,L.; Yin,R.; Zhang,Y.; Wang,L.; Qin,Y.; Yao,Z.; Meng,F.; Hu,D.; Li,D.; Wong,G.; Liu,F.; Lv,N.; Fu,L.; Peng,Y.; Ma,J.; Sharshov,K.; Shestopalov,A.; Gulyaeva,M.; Gao,G.F.; Chen,J.; Shi,Y.; Liu,W.J.; Chu,D.; Huang,Y.; Liu,Y.; Liu,L.; Chen,Q.; Shi,W.	2018-07-18	EPI_ISL_699338	EPI1826836|A/chicken/Guangdong/7.18_SZBJ014-O/2018	EPI1826837|A/chicken/Guangdong/7.18_SZBJ014-O/2018	EPI1826838|A/chicken/Guangdong/7.18_SZBJ014-O/2018	EPI1826839|A/chicken/Guangdong/7.18_SZBJ014-O/2018	EPI1826840|A/chicken/Guangdong/7.18_SZBJ014-O/2018	EPI1826841|A/chicken/Guangdong/7.18_SZBJ014-O/2018	EPI1826842|A/chicken/Guangdong/7.18_SZBJ014-O/2018	EPI1826843|A/chicken/Guangdong/7.18_SZBJ014-O/2018
A/chicken/Guangdong/7.18_SZBJ013-O/2018	A / H9N2	Bi,Y.; Li,J.; Li,S.; Fu,G.; Jin,T.; Zhang,C.; Yang,Y.; Ma,Z.; Tian,W.; Xiao,S.; Li,L.; Yin,R.; Zhang,Y.; Wang,L.; Qin,Y.; Yao,Z.; Meng,F.; Hu,D.; Li,D.; Wong,G.; Liu,F.; Lv,N.; Fu,L.; Peng,Y.; Ma,J.; Sharshov,K.; Shestopalov,A.; Gulyaeva,M.; Gao,G.F.; Chen,J.; Shi,Y.; Liu,W.J.; Chu,D.; Huang,Y.; Liu,Y.; Liu,L.; Chen,Q.; Shi,W.	2018-07-18	EPI_ISL_699337	EPI1826828|A/chicken/Guangdong/7.18_SZBJ013-O/2018	EPI1826829|A/chicken/Guangdong/7.18_SZBJ013-O/2018	EPI1826830|A/chicken/Guangdong/7.18_SZBJ013-O/2018	EPI1826831|A/chicken/Guangdong/7.18_SZBJ013-O/2018	EPI1826832|A/chicken/Guangdong/7.18_SZBJ013-O/2018	EPI1826833|A/chicken/Guangdong/7.18_SZBJ013-O/2018	EPI1826834|A/chicken/Guangdong/7.18_SZBJ013-O/2018	EPI1826835|A/chicken/Guangdong/7.18_SZBJ013-O/2018
A/chicken/Guangdong/5.23_SZBJ010-O/2018	A / H9N2	Bi,Y.; Li,J.; Li,S.; Fu,G.; Jin,T.; Zhang,C.; Yang,Y.; Ma,Z.; Tian,W.; Xiao,S.; Li,L.; Yin,R.; Zhang,Y.; Wang,L.; Qin,Y.; Yao,Z.; Meng,F.; Hu,D.; Li,D.; Wong,G.; Liu,F.; Lv,N.; Fu,L.; Peng,Y.; Ma,J.; Sharshov,K.; Shestopalov,A.; Gulyaeva,M.; Gao,G.F.; Chen,J.; Shi,Y.; Liu,W.J.; Chu,D.; Huang,Y.; Liu,Y.; Liu,L.; Chen,Q.; Shi,W.	2018-05-23	EPI_ISL_699317	EPI1826668|A/chicken/Guangdong/5.23_SZBJ010-O/2018	EPI1826669|A/chicken/Guangdong/5.23_SZBJ010-O/2018	EPI1826670|A/chicken/Guangdong/5.23_SZBJ010-O/2018	EPI1826671|A/chicken/Guangdong/5.23_SZBJ010-O/2018	EPI1826672|A/chicken/Guangdong/5.23_SZBJ010-O/2018	EPI1826673|A/chicken/Guangdong/5.23_SZBJ010-O/2018	EPI1826674|A/chicken/Guangdong/5.23_SZBJ010-O/2018	EPI1826675|A/chicken/Guangdong/5.23_SZBJ010-O/2018
A/chicken/Guangdong/5.23_SZBJ007-O/2018	A / H9N2	Bi,Y.; Li,J.; Li,S.; Fu,G.; Jin,T.; Zhang,C.; Yang,Y.; Ma,Z.; Tian,W.; Xiao,S.; Li,L.; Yin,R.; Zhang,Y.; Wang,L.; Qin,Y.; Yao,Z.; Meng,F.; Hu,D.; Li,D.; Wong,G.; Liu,F.; Lv,N.; Fu,L.; Peng,Y.; Ma,J.; Sharshov,K.; Shestopalov,A.; Gulyaeva,M.; Gao,G.F.; Chen,J.; Shi,Y.; Liu,W.J.; Chu,D.; Huang,Y.; Liu,Y.; Liu,L.; Chen,Q.; Shi,W.	2018-05-23	EPI_ISL_699316	EPI1826660|A/chicken/Guangdong/5.23_SZBJ007-O/2018	EPI1826661|A/chicken/Guangdong/5.23_SZBJ007-O/2018	EPI1826662|A/chicken/Guangdong/5.23_SZBJ007-O/2018	EPI1826663|A/chicken/Guangdong/5.23_SZBJ007-O/2018	EPI1826664|A/chicken/Guangdong/5.23_SZBJ007-O/2018	EPI1826665|A/chicken/Guangdong/5.23_SZBJ007-O/2018	EPI1826666|A/chicken/Guangdong/5.23_SZBJ007-O/2018	EPI1826667|A/chicken/Guangdong/5.23_SZBJ007-O/2018
A/chicken/Guangdong/5.23_SZBJ006-O/2018	A / H9N2	Bi,Y.; Li,J.; Li,S.; Fu,G.; Jin,T.; Zhang,C.; Yang,Y.; Ma,Z.; Tian,W.; Xiao,S.; Li,L.; Yin,R.; Zhang,Y.; Wang,L.; Qin,Y.; Yao,Z.; Meng,F.; Hu,D.; Li,D.; Wong,G.; Liu,F.; Lv,N.; Fu,L.; Peng,Y.; Ma,J.; Sharshov,K.; Shestopalov,A.; Gulyaeva,M.; Gao,G.F.; Chen,J.; Shi,Y.; Liu,W.J.; Chu,D.; Huang,Y.; Liu,Y.; Liu,L.; Chen,Q.; Shi,W.	2018-05-23	EPI_ISL_699315	EPI1826652|A/chicken/Guangdong/5.23_SZBJ006-O/2018	EPI1826653|A/chicken/Guangdong/5.23_SZBJ006-O/2018	EPI1826654|A/chicken/Guangdong/5.23_SZBJ006-O/2018	EPI1826655|A/chicken/Guangdong/5.23_SZBJ006-O/2018	EPI1826656|A/chicken/Guangdong/5.23_SZBJ006-O/2018	EPI1826657|A/chicken/Guangdong/5.23_SZBJ006-O/2018	EPI1826658|A/chicken/Guangdong/5.23_SZBJ006-O/2018	EPI1826659|A/chicken/Guangdong/5.23_SZBJ006-O/2018
A/chicken/Chongqing/8.31_RCTYH017-O/2018	A / H9N2	Bi,Y.; Li,J.; Li,S.; Fu,G.; Jin,T.; Zhang,C.; Yang,Y.; Ma,Z.; Tian,W.; Xiao,S.; Li,L.; Yin,R.; Zhang,Y.; Wang,L.; Qin,Y.; Yao,Z.; Meng,F.; Hu,D.; Li,D.; Wong,G.; Liu,F.; Lv,N.; Fu,L.; Peng,Y.; Ma,J.; Sharshov,K.; Shestopalov,A.; Gulyaeva,M.; Gao,G.F.; Chen,J.; Shi,Y.; Liu,W.J.; Chu,D.; Huang,Y.; Liu,Y.; Liu,L.; Chen,Q.; Shi,W.	2018-08-31	EPI_ISL_699172	EPI1825436|A/chicken/Chongqing/8.31_RCTYH017-O/2018	EPI1825437|A/chicken/Chongqing/8.31_RCTYH017-O/2018	EPI1825438|A/chicken/Chongqing/8.31_RCTYH017-O/2018	EPI1825439|A/chicken/Chongqing/8.31_RCTYH017-O/2018	EPI1825440|A/chicken/Chongqing/8.31_RCTYH017-O/2018	EPI1825441|A/chicken/Chongqing/8.31_RCTYH017-O/2018	EPI1825442|A/chicken/Chongqing/8.31_RCTYH017-O/2018	EPI1825443|A/chicken/Chongqing/8.31_RCTYH017-O/2018
A/chicken/Chongqing/8.31_RCTYH014-O/2018	A / H9N2	Bi,Y.; Li,J.; Li,S.; Fu,G.; Jin,T.; Zhang,C.; Yang,Y.; Ma,Z.; Tian,W.; Xiao,S.; Li,L.; Yin,R.; Zhang,Y.; Wang,L.; Qin,Y.; Yao,Z.; Meng,F.; Hu,D.; Li,D.; Wong,G.; Liu,F.; Lv,N.; Fu,L.; Peng,Y.; Ma,J.; Sharshov,K.; Shestopalov,A.; Gulyaeva,M.; Gao,G.F.; Chen,J.; Shi,Y.; Liu,W.J.; Chu,D.; Huang,Y.; Liu,Y.; Liu,L.; Chen,Q.; Shi,W.	2018-08-31	EPI_ISL_699171	EPI1825428|A/chicken/Chongqing/8.31_RCTYH014-O/2018	EPI1825429|A/chicken/Chongqing/8.31_RCTYH014-O/2018	EPI1825430|A/chicken/Chongqing/8.31_RCTYH014-O/2018	EPI1825431|A/chicken/Chongqing/8.31_RCTYH014-O/2018	EPI1825432|A/chicken/Chongqing/8.31_RCTYH014-O/2018	EPI1825433|A/chicken/Chongqing/8.31_RCTYH014-O/2018	EPI1825434|A/chicken/Chongqing/8.31_RCTYH014-O/2018	EPI1825435|A/chicken/Chongqing/8.31_RCTYH014-O/2018
A/chicken/Anhui/12.25_YHZGS004-O/2018	A / H9N2	Bi,Y.; Li,J.; Li,S.; Fu,G.; Jin,T.; Zhang,C.; Yang,Y.; Ma,Z.; Tian,W.; Xiao,S.; Li,L.; Yin,R.; Zhang,Y.; Wang,L.; Qin,Y.; Yao,Z.; Meng,F.; Hu,D.; Li,D.; Wong,G.; Liu,F.; Lv,N.; Fu,L.; Peng,Y.; Ma,J.; Sharshov,K.; Shestopalov,A.; Gulyaeva,M.; Gao,G.F.; Chen,J.; Shi,Y.; Liu,W.J.; Chu,D.; Huang,Y.; Liu,Y.; Liu,L.; Chen,Q.; Shi,W.	2018-12-25	EPI_ISL_699165	EPI1825308|A/chicken/Anhui/12.25_YHZGS004-O/2018	EPI1825309|A/chicken/Anhui/12.25_YHZGS004-O/2018	EPI1825310|A/chicken/Anhui/12.25_YHZGS004-O/2018	EPI1825311|A/chicken/Anhui/12.25_YHZGS004-O/2018	EPI1825312|A/chicken/Anhui/12.25_YHZGS004-O/2018	EPI1825313|A/chicken/Anhui/12.25_YHZGS004-O/2018	EPI1825314|A/chicken/Anhui/12.25_YHZGS004-O/2018	EPI1825315|A/chicken/Anhui/12.25_YHZGS004-O/2018
A/chicken/China/1104/2019	A / H9N2	Ge,f.; Xv,z.	2019-11-28	EPI_ISL_505807	EPI1789494|A/chicken/China/1104/2019	EPI1789493|A/chicken/China/1104/2019	EPI1789492|A/chicken/China/1104/2019	EPI1789487|A/chicken/China/1104/2019	EPI1789490|A/chicken/China/1104/2019	EPI1789489|A/chicken/China/1104/2019	EPI1789488|A/chicken/China/1104/2019	EPI1789491|A/chicken/China/1104/2019
A/chicken/China/1103/2019	A / H9N2	Ge,f.; Xv,z.	2019-11-20	EPI_ISL_505806	EPI1789486|A/chicken/China/1103/2019	EPI1789485|A/chicken/China/1103/2019	EPI1789484|A/chicken/China/1103/2019	EPI1789479|A/chicken/China/1103/2019	EPI1789482|A/chicken/China/1103/2019	EPI1789481|A/chicken/China/1103/2019	EPI1789480|A/chicken/China/1103/2019	EPI1789483|A/chicken/China/1103/2019
A/chicken/China/1102/2019	A / H9N2	Ge,f.; Xv,z.	2019-11-14	EPI_ISL_505805	EPI1789478|A/chicken/China/1102/2019	EPI1789477|A/chicken/China/1102/2019	EPI1789476|A/chicken/China/1102/2019	EPI1789471|A/chicken/China/1102/2019	EPI1789474|A/chicken/China/1102/2019	EPI1789473|A/chicken/China/1102/2019	EPI1789472|A/chicken/China/1102/2019	EPI1789475|A/chicken/China/1102/2019
A/chicken/China/1101/2019	A / H9N2	Ge,f.; Xv,z.	2019-11-01	EPI_ISL_505804	EPI1789470|A/chicken/China/1101/2019	EPI1789469|A/chicken/China/1101/2019	EPI1789468|A/chicken/China/1101/2019	EPI1789463|A/chicken/China/1101/2019	EPI1789466|A/chicken/China/1101/2019	EPI1789465|A/chicken/China/1101/2019	EPI1789464|A/chicken/China/1101/2019	EPI1789467|A/chicken/China/1101/2019
A/chicken/Bangladesh/40619/2019	A / H9N2	Barman,S.; Turner,J.C.; Hasan,M.; Akhtar,S.; Franks,J.; El-Shesheny,R.; Walker,D.; Seiler,P.; Mukherjee,N.; Kercher,L.; McKenzie,P.; Feeroz,M.; Webby,R.J.	2019-08-19	EPI_ISL_503493	EPI1777937|A/chicken/Bangladesh/40619/2019	EPI1777936|A/chicken/Bangladesh/40619/2019	EPI1777940|A/chicken/Bangladesh/40619/2019	EPI1777935|A/chicken/Bangladesh/40619/2019	EPI1777939|A/chicken/Bangladesh/40619/2019	EPI1777938|A/chicken/Bangladesh/40619/2019	EPI1777942|A/chicken/Bangladesh/40619/2019	EPI1777941|A/chicken/Bangladesh/40619/2019
A/chicken/Bangladesh/35970/2018	A / H9N2	Barman,S.; Turner,J.C.; Hasan,M.; Akhtar,S.; Franks,J.; El-Shesheny,R.; Walker,D.; Seiler,P.; Friedman,K.; Kercher,L.; McKenzie,P.; Webby,R.J.; Feeroz,M.; Webster,R.G.	2018-12-18	EPI_ISL_387978	EPI1581448|A/chicken/Bangladesh/35970/2018	EPI1581450|A/chicken/Bangladesh/35970/2018	EPI1581331|A/chicken/Bangladesh/35970/2018	EPI1581446|A/chicken/Bangladesh/35970/2018	EPI1581447|A/chicken/Bangladesh/35970/2018	EPI1581451|A/chicken/Bangladesh/35970/2018	EPI1581452|A/chicken/Bangladesh/35970/2018	EPI1581449|A/chicken/Bangladesh/35970/2018
A/duck/Hunan/12.24_YYGK81E4-O/2018	A / H9N2	Bi,Y.; Li,J.; Li,S.; Fu,G.; Jin,T.; Zhang,C.; Yang,Y.; Ma,Z.; Tian,W.; Xiao,S.; Li,L.; Yin,R.; Zhang,Y.; Wang,L.; Qin,Y.; Yao,Z.; Meng,F.; Hu,D.; Li,D.; Wong,G.; Liu,F.; Lv,N.; Fu,L.; Peng,Y.; Ma,J.; Sharshov,K.; Shestopalov,A.; Gulyaeva,M.; Gao,G.F.; Chen,J.; Shi,Y.; Liu,W.J.; Chu,D.; Huang,Y.; Liu,Y.; Liu,L.; Chen,Q.; Shi,W.	2018-12-24	EPI_ISL_698014	EPI1834740|A/duck/Hunan/12.24_YYGK81E4-O/2018	EPI1834741|A/duck/Hunan/12.24_YYGK81E4-O/2018	EPI1834742|A/duck/Hunan/12.24_YYGK81E4-O/2018	EPI1834743|A/duck/Hunan/12.24_YYGK81E4-O/2018, EPI1821095|A/duck/Hunan/12.24_YYGK81E4-O/2018	EPI1834744|A/duck/Hunan/12.24_YYGK81E4-O/2018	EPI1834745|A/duck/Hunan/12.24_YYGK81E4-O/2018, EPI1823325|A/duck/Hunan/12.24_YYGK81E4-O/2018	EPI1834746|A/duck/Hunan/12.24_YYGK81E4-O/2018	EPI1834747|A/duck/Hunan/12.24_YYGK81E4-O/2018
A/duck/Fujian/11.26_FZHX0162-C/2018	A / H9N2	Bi,Y.; Li,J.; Li,S.; Fu,G.; Jin,T.; Zhang,C.; Yang,Y.; Ma,Z.; Tian,W.; Xiao,S.; Li,L.; Yin,R.; Zhang,Y.; Wang,L.; Qin,Y.; Yao,Z.; Meng,F.; Hu,D.; Li,D.; Wong,G.; Liu,F.; Lv,N.; Fu,L.; Peng,Y.; Ma,J.; Sharshov,K.; Shestopalov,A.; Gulyaeva,M.; Gao,G.F.; Chen,J.; Shi,Y.; Liu,W.J.; Chu,D.; Huang,Y.; Liu,Y.; Liu,L.; Chen,Q.; Shi,W.	2018-11-26	EPI_ISL_697993	EPI1833972|A/duck/Fujian/11.26_FZHX0162-C/2018	EPI1833973|A/duck/Fujian/11.26_FZHX0162-C/2018	EPI1833974|A/duck/Fujian/11.26_FZHX0162-C/2018	EPI1833975|A/duck/Fujian/11.26_FZHX0162-C/2018, EPI1820988|A/duck/Fujian/11.26_FZHX0162-C/2018	EPI1833976|A/duck/Fujian/11.26_FZHX0162-C/2018	EPI1833977|A/duck/Fujian/11.26_FZHX0162-C/2018, EPI1823228|A/duck/Fujian/11.26_FZHX0162-C/2018	EPI1833978|A/duck/Fujian/11.26_FZHX0162-C/2018	EPI1833979|A/duck/Fujian/11.26_FZHX0162-C/2018
A/duck/Bangladesh/35996/2018	A / H9N2	Barman,S.; Turner,J.C.; Hasan,M.; Akhtar,S.; Franks,J.; El-Shesheny,R.; Walker,D.; Seiler,P.; Friedman,K.; Kercher,L.; McKenzie,P.; Webby,R.J.; Feeroz,M.; Webster,R.G.	2018-12-18	EPI_ISL_387979	EPI1581384|A/duck/Bangladesh/35996/2018	EPI1581386|A/duck/Bangladesh/35996/2018	EPI1581332|A/duck/Bangladesh/35996/2018	EPI1581389|A/duck/Bangladesh/35996/2018	EPI1581385|A/duck/Bangladesh/35996/2018	EPI1581387|A/duck/Bangladesh/35996/2018	EPI1581388|A/duck/Bangladesh/35996/2018	EPI1581390|A/duck/Bangladesh/35996/2018
A/chicken/Yen Thanh/381VTC/2019	A / H9N2		2019-09-12	EPI_ISL_408007	EPI1679389|NA3-V8S1	EPI1679390|NA3-V8S1	EPI1679391|NA3-V8S1	EPI1679392|NA3-V8S1	EPI1679393|NA3-V8S1	EPI1679394|NA3-V8S1	EPI1679395|NA3-V8S1	EPI1679396|NA3-V8S1
A/chicken/Yen Thanh/331VTC/2019	A / H9N2		2019-04-27	EPI_ISL_407999	EPI1679325|NA3-V3S1	EPI1679326|NA3-V3S1	EPI1679327|NA3-V3S1	EPI1679328|NA3-V3S1	EPI1679329|NA3-V3S1	EPI1679330|NA3-V3S1	EPI1679331|NA3-V3S1	EPI1679332|NA3-V3S1
A/chicken/Yen Thanh/330VTC/2019	A / H9N2		2019-04-27	EPI_ISL_407998	EPI1676443|NA3-V3-P	EPI1676444|NA3-V3-P	EPI1676445|NA3-V3-P	EPI1676446|NA3-V3-P	EPI1676447|NA3-V3-P	EPI1676448|NA3-V3-P	EPI1676449|NA3-V3-P	EPI1676450|NA3-V3-P
A/chicken/Nghi Loc/222VTC/2019	A / H9N2		2019-04-15	EPI_ISL_407984	EPI1676347|NA2-V2S2	EPI1676348|NA2-V2S2	EPI1676349|NA2-V2S2	EPI1676350|NA2-V2S2	EPI1676351|NA2-V2S2	EPI1676352|NA2-V2S2	EPI1676353|NA2-V2S2	EPI1676354|NA2-V2S2
A/chicken/Nghi Loc/221VTC/2019	A / H9N2		2019-04-15	EPI_ISL_407983	EPI1676339|NA2-V2S1	EPI1676340|NA2-V2S1	EPI1676341|NA2-V2S1	EPI1676342|NA2-V2S1	EPI1676343|NA2-V2S1	EPI1676344|NA2-V2S1	EPI1676345|NA2-V2S1	EPI1676346|NA2-V2S1
A/chicken/Vinh/161VTC/2019	A / H9N2		2019-07-10	EPI_ISL_407905	EPI1675553|NA1-V6S1	EPI1675554|NA1-V6S1	EPI1675555|NA1-V6S1	EPI1675556|NA1-V6S1	EPI1675557|NA1-V6S1	EPI1675558|NA1-V6S1	EPI1675559|NA1-V6S1	EPI1675560|NA1-V6S1
A/duck/Vinh/126VTC/2019	A / H9N2		2019-04-15	EPI_ISL_407904	EPI1675545|NA1-V2S6	EPI1675546|NA1-V2S6	EPI1675547|NA1-V2S6	EPI1675548|NA1-V2S6	EPI1675549|NA1-V2S6	EPI1675550|NA1-V2S6	EPI1675551|NA1-V2S6	EPI1675552|NA1-V2S6
